# Supplementary material for: A Novel and Critical Role for Oct4 as a Regulator of the Maternal-Embryonic Transition
Source: PLoS One. 2008 Dec 31;3(12):e4109. doi: 10.1371/journal.pone.0004109 (PMC2614881; doi:10.1371/journal.pone.0004109)
Supplement: Table S3 — Genes that have higher expression levels in Oct4-MO-injected compared to uninjected embryos. (0.05 MB XLS) [file pone.0004109.s011.xls]

## Sheet: Table S3
probe set	gene	Table S3. Genes that have higher expression levels in Oct4-MO-injected compared to uninjected embryos.
1460730_at	Eif2b1: eukaryotic translation initiation factor 2B, subunit 1 (alpha)
1460335_at	Lysmd3: LysM, putative peptidoglycan-binding, domain containing 3
1460012_at	Wfdc3: WAP four-disulfide core domain 3
1459979_x_at	Zfp68: zinc finger protein 68
1459978_x_at	Ccnjl: cyclin J-like
1459877_x_at	Rnf185: Ring finger protein 185
1459854_s_at	Dynlt3: dynein light chain Tctex-type 3
1459816_x_at	Mm.69144.1
1459806_x_at	Mrps23: mitochondrial ribosomal protein S23
1459522_s_at	Gyg: glycogenin
1459021_at	Transcribed locus
1458954_at	Mm.150985.1
1458895_at	C80008: expressed sequence C80008
1458851_at	Transcribed locus
1458766_at	Pak7: P21 (CDKN1A)-activated kinase 7
1458387_at	Ptdss2: phosphatidylserine synthase 2
1457850_at	Slc7a14: Solute carrier family 7 (cationic amino acid transporter, y+ system), member 14
1457644_s_at	Cxcl1: chemokine (C-X-C motif) ligand 1
1457362_at	Agrp: Agouti related protein
1457332_at	Prmt3: protein arginine N-methyltransferase 3
1457240_at	Cdk9: cyclin-dependent kinase 9 (CDC2-related kinase)
1457179_at	4930406H16Rik /// Nalp4e: RIKEN cDNA 4930406H16 gene /// NACHT, leucine rich repeat and PYD containing 4E
1457084_at	Nalp9b: NACHT, LRR and PYD containing protein 9b
1457028_at	A430033K04Rik: RIKEN cDNA A430033K04 gene
1457012_at	Dbx1: developing brain homeobox 1
1456646_at	Pex10 /// LOC668173 /// LOC671348: peroxisome biogenesis factor 10 /// similar to peroxisome biogenesis factor 10 isoform 1 /// similar to Peroxisome assembly protein 10 (Peroxin-10) (Peroxisome biogenesis factor 10) (RING finger protein 69)
1456567_x_at	Grn: granulin
1456558_s_at	C87977: expressed sequence C87977
1456348_x_at	Paqr5: progestin and adipoQ receptor family member V
1456258_at	Emx2: empty spiracles homolog 2 (Drosophila)
1456192_x_at	Cypt3: cysteine-rich perinuclear theca 3
1456174_x_at	Ndrg1: N-myc downstream regulated gene 1
1456057_x_at	Tmem109: transmembrane protein 109
1456010_x_at	Hes5: hairy and enhancer of split 5 (Drosophila)
1455972_x_at	Hadhsc: L-3-hydroxyacyl-Coenzyme A dehydrogenase, short chain
1455922_at	Rab3gap1: RAB3 GTPase activating protein subunit 1
1455871_s_at	Tax1bp3 /// Rpl13: Tax1 (human T-cell leukemia virus type I) binding protein 3 /// ribosomal protein L13
1455522_at	Arhgef15: Rho guanine nucleotide exchange factor (GEF) 15
1455435_s_at	Mm.9772.3
1455197_at	Rnd1: Rho family GTPase 1
1455095_at	Hist2h2be: histone 2, H2be
1455056_at	Lmo7: LIM domain only 7
1454869_at	Wdr40b: WD repeat domain 40B
1454704_at	Scarb2: scavenger receptor class B, member 2
1454688_x_at	Tmed10 /// LOC634748: transmembrane emp24-like trafficking protein 10 (yeast) /// similar to transmembrane trafficking protein
1454671_at	Insig1: insulin induced gene 1
1454648_s_at	D10Wsu102e: DNA segment, Chr 10, Wayne State University 102, expressed
1454640_at	Chchd7: coiled-coil-helix-coiled-coil-helix domain containing 7
1454617_at	Arrdc3: arrestin domain containing 3
1453453_at	1700080O16Rik /// LOC665895 /// LOC671223 /// LOC676479: RIKEN cDNA 1700080O16 gene /// similar to melanoma antigen family A, 5 /// similar to melanoma antigen family A, 5 /// similar to melanoma antigen family A, 5
1453388_at	4933416M07Rik: RIKEN cDNA 4933416M07 gene
1453370_at	Troap: trophinin associated protein
1453331_at	1700013H16Rik: RIKEN cDNA 1700013H16 gene
1453198_at	Zfp422-rs1: zinc finger protein 422, related sequence 1
1452927_x_at	Tpi1: triosephosphate isomerase 1
1452922_at	Ppp1r3d: protein phosphatase 1, regulatory subunit 3D
1452834_at	2600010E01Rik: RIKEN cDNA 2600010E01 gene
1452757_s_at	Hba-a1: hemoglobin alpha, adult chain 1
1452745_at	1810044A24Rik: RIKEN cDNA 1810044A24 gene
1452679_at	Tubb2b: tubulin, beta 2b
1452583_s_at	Galm: galactose mutarotase
1452422_a_at	Snrpb2: U2 small nuclear ribonucleoprotein B
1452421_at	Hoxa3: homeo box A3
1452388_at	Hspa1a: heat shock protein 1A
1452318_a_at	Hspa1b: heat shock protein 1B
1452298_a_at	Myo5b: myosin Vb
1452189_at	Wdr82: WD repeat domain containing 82
1452178_at	Plec1 /// LOC671535: plectin 1 /// similar to poly (ADP-ribose) polymerase family, member 10
1452125_at	Thrap3: thyroid hormone receptor associated protein 3
1451885_at	LOC574530: metallothionein 1K
1451510_s_at	Thedc1: thioesterase domain containing 1
1451505_at	Chchd5: coiled-coil-helix-coiled-coil-helix domain containing 5
1451457_at	Sc5d: sterol-C5-desaturase (fungal ERG3, delta-5-desaturase) homolog (S. cerevisae)
1451411_at	Gprc5b: G protein-coupled receptor, family C, group 5, member B
1451335_at	Plac8: placenta-specific 8
1451291_at	Obfc2b: oligonucleotide/oligosaccharide-binding fold containing 2B
1451259_at	Rexo2: REX2, RNA exonuclease 2 homolog (S. cerevisiae)
1451237_s_at	Rbm7: RNA binding motif protein 7
1451108_at	Rnf185: ring finger protein 185
1451103_at	D14Ertd500e: DNA segment, Chr 14, ERATO Doi 500, expressed
1450869_at	Fgf1: fibroblast growth factor 1
1450850_at	Vil2: villin 2
1450760_a_at	Ing3: inhibitor of growth family, member 3
1450645_at	Mt4: metallothionein 4
1450436_s_at	Dnajb5: DnaJ (Hsp40) homolog, subfamily B, member 5
1450042_at	Arx: aristaless related homeobox gene (Drosophila)
1450029_s_at	Itga9: integrin alpha 9
1450006_at	Ncoa4 /// LOC627557: nuclear receptor coactivator 4 /// similar to nuclear receptor coactivator 4
1449848_at	Gna14: guanine nucleotide binding protein, alpha 14
1449639_at	0610040J01Rik: RIKEN cDNA 0610040J01 gene
1449555_a_at	Fetub: fetuin beta
1449553_at	2610200G18Rik: RIKEN cDNA 2610200G18 gene
1449464_at	Kcnq1: potassium voltage-gated channel, subfamily Q, member 1
1449364_at	Aurkc: aurora kinase C
1449307_at	Dbndd1: dysbindin (dystrobrevin binding protein 1) domain containing 1
1449209_a_at	Rdh11: retinol dehydrogenase 11
1449198_a_at	St3gal5: ST3 beta-galactoside alpha-2,3-sialyltransferase 5
1449171_at	Ttk: Ttk protein kinase
1449140_at	Nudcd2: NudC domain containing 2
1449126_at	Zfp90: zinc finger protein 90
1449000_at	D10Jhu81e: DNA segment, Chr 10, Johns Hopkins University 81 expressed
1448885_at	Rap2b: RAP2B, member of RAS oncogene family
1448855_at	Rassf1: Ras association (RalGDS/AF-6) domain family 1
1448727_at	Tle6: transducin-like enhancer of split 6, homolog of Drosophila E(spl)
1448710_at	Cxcr4: chemokine (C-X-C motif) receptor 4
1448707_at	Taf13: TAF13 RNA polymerase II, TATA box binding protein (TBP)-associated factor
1448568_a_at	Slc20a1: solute carrier family 20, member 1
1448478_at	Trfp: Trf (TATA binding protein-related factor)-proximal protein homolog (Drosophila)
1448436_a_at	Irf1: interferon regulatory factor 1
1448429_at	Gyg: glycogenin
1448390_a_at	Dhrs3: dehydrogenase/reductase (SDR family) member 3
1448354_at	G6pdx: glucose-6-phosphate dehydrogenase X-linked
1448335_s_at	Ccni: cyclin I
1448334_a_at	Ccni: cyclin I
1448328_at	Sh3bp2: SH3-domain binding protein 2
1448269_a_at	Klhl13: kelch-like 13 (Drosophila)
1448023_at	Kalrn: kalirin, RhoGEF kinase
1447853_x_at	Kif13a: Kinesin family member 13A
1447830_s_at	Rgs2: regulator of G-protein signaling 2
1447802_x_at	Mm.45490.1
1447669_s_at	Gng4: guanine nucleotide binding protein (G protein), gamma 4 subunit
1447504_at	Ghitm: Growth hormone inducible transmembrane protein
1447496_s_at	Fank1: fibronectin type 3 and ankyrin repeat domains 1
1447495_at	Fank1: fibronectin type 3 and ankyrin repeat domains 1
1447377_at	Gm428 /// LOC623180 /// LOC623197 /// LOC623210 /// LOC623219: gene model 428, (NCBI) /// hypothetical LOC623180 /// hypothetical LOC623197 /// hypothetical LOC623210 /// hypothetical LOC623219
1447222_at	Hspa12a: heat shock protein 12A
1447053_x_at	Ssr3: signal sequence receptor, gamma
1445849_at	LOC665521 /// LOC665546 /// LOC665755 /// LOC666203: similar to PRAME family member 8 /// similar to PRAME family member 8 /// similar to PRAME family member 8 /// similar to PRAME family member 8
1445813_at	Wdr27: WD repeat domain 27
1445694_at	Transcribed locus
1445473_at	Diras2: DIRAS family, GTP-binding RAS-like 2
1445350_at	Ppp4c: protein phosphatase 4, catalytic subunit
1445229_at	Dgat1: diacylglycerol O-acyltransferase 1
1444529_at	LOC666806: similar to X-linked eukaryotic translation initiation factor 1A
1444514_at	B930096F20Rik: RIKEN cDNA B930096F20 gene
1443961_at	LOC627488 /// LOC627520 /// LOC667692 /// LOC667695 /// LOC673990: similar to THO complex subunit 4 (Tho4) (RNA and export factor binding protein 1) (REF1-I) (Ally of AML-1 and LEF-1) (Aly/REF) /// similar to THO complex subunit 4 (Tho4) (RNA and export factor binding protein 1) (REF1-I) (Ally of AML-1 and LEF-1) (Aly/REF) /// similar to THO complex subunit 4 (Tho4) (RNA and export factor binding…
1443733_x_at	Pold3: polymerase (DNA-directed), delta 3, accessory subunit
1443546_at	Hdlbp: High density lipoprotein (HDL) binding protein
1443188_at	Ube2w: ubiquitin-conjugating enzyme E2W (putative)
1442418_at	B930096F20Rik: RIKEN cDNA B930096F20 gene
1442031_at	D130073L02Rik: RIKEN cDNA D130073L02 gene
1441961_at	5330427D05Rik: RIKEN cDNA 5330427D05 gene
1441695_at	LOC240444: Similar to Potassium voltage-gated channel subfamily G member 2 (Voltage-gated potassium channel subunit Kv6.2) (Cardiac potassium channel subunit)
1441422_at	Gas2l1: growth arrest-specific 2 like 1
1441011_at	Transcribed locus
1440960_at	3 days neonate thymus cDNA, RIKEN full-length enriched library, clone:A630060L04 product:unclassifiable, full insert sequence
1440774_x_at	BC052883: cDNA sequence BC052883
1440715_s_at	D11Ertd497e: DNA segment, Chr 11, ERATO Doi 497, expressed
1440542_at	7420416P09Rik: RIKEN cDNA 7420416P09 gene
1440254_at	Transcribed locus, weakly similar to XP_417295.1 PREDICTED: similar to TAF3 protein [Gallus gallus]
1440181_at	Gm1568: gene model 1568, (NCBI)
1440144_x_at	C330046E03: hypothetical protein C330046E03
1439947_at	Cyp11a1: cytochrome P450, family 11, subfamily a, polypeptide 1
1439531_at	E130311K13Rik: RIKEN cDNA E130311K13 gene
1439462_x_at	Tmed10 /// LOC634748: transmembrane emp24-like trafficking protein 10 (yeast) /// similar to transmembrane trafficking protein
1439444_x_at	Tmed10 /// LOC634748: transmembrane emp24-like trafficking protein 10 (yeast) /// similar to transmembrane trafficking protein
1439350_s_at	Cdc91l1: CDC91 cell division cycle 91-like 1 (S. cerevisiae)
1439297_at	AI449441: expressed sequence AI449441
1439272_at	A830039H10Rik: RIKEN cDNA A830039H10 gene
1439211_at	Umodl1: uromodulin-like 1
1439177_at	Transcribed locus
1439054_at	Zfp36l2: zinc finger protein 36, C3H type-like 2
1438848_at	Rbpsuh: Recombining binding protein suppressor of hairless (Drosophila)
1438729_at	BB176347: Expressed sequence BB176347
1438680_at	Auts2: autism susceptibility candidate 2
1438666_at	Ldlrad3: low density lipoprotein receptor class A domain containing 3
1438629_x_at	Grn: granulin
1438476_a_at	Chd4: chromodomain helicase DNA binding protein 4
1438316_a_at	Ccdc102a /// LOC672218: coiled-coil domain containing 102A /// similar to CG31638-PA
1438222_at	D2Ertd612e: DNA segment, Chr 2, ERATO Doi 612, expressed
1438175_x_at	Myom2: myomesin 2
1438160_x_at	Slco4a1: solute carrier organic anion transporter family, member 4a1
1438116_x_at	Slc9a3r1: solute carrier family 9 (sodium/hydrogen exchanger), isoform 3 regulator 1
1438115_a_at	Slc9a3r1: solute carrier family 9 (sodium/hydrogen exchanger), isoform 3 regulator 1
1438085_at	A230048G03Rik /// LOC670614: RIKEN cDNA A230048G03 gene /// similar to CG2747-PB, isoform B
1437974_a_at	Hk1: hexokinase 1
1437845_x_at	Pofut2: protein O-fucosyltransferase 2
1437754_at	AW146299: expressed sequence AW146299
1437749_s_at	Mrpl9: mitochondrial ribosomal protein L9
1437725_x_at	Tm2d2: TM2 domain containing 2
1437658_a_at	Snord22: small nucleolar RNA, C/D box 22
1437608_x_at	Ywhaq: tyrosine 3-monooxygenase/tryptophan 5-monooxygenase activation protein, theta polypeptide
1437458_x_at	Clu: clusterin
1437450_x_at	2700060E02Rik: RIKEN cDNA 2700060E02 gene
1437415_at	4933427D06Rik: RIKEN cDNA 4933427D06 gene
1437262_x_at	Bcas2: breast carcinoma amplified sequence 2
1437212_at	B230312I18Rik: RIKEN cDNA B230312I18 gene
1437086_at	Ascl1: achaete-scute complex homolog-like 1 (Drosophila)
1437014_x_at	LOC545161 /// LOC637273: similar to Peroxiredoxin 1 (Thioredoxin peroxidase 2) (Thioredoxin-dependent peroxide reductase 2) (Osteoblast specific factor 3) (OSF-3) (Macrophage 23 kDa stress protein) /// similar to Peroxiredoxin-1 (Thioredoxin peroxidase 2) (Thioredoxin-dependent peroxide reductase 2) (Osteoblast-specific factor 3) (OSF-3) (Macrophage 23 kDa stress protein)
1437008_x_at	Tmem109: transmembrane protein 109
1436971_x_at	Ywhaz: tyrosine 3-monooxygenase/tryptophan 5-monooxygenase activation protein, zeta polypeptide
1436946_s_at	Gng5: guanine nucleotide binding protein (G protein), gamma 5 subunit
1436928_s_at	Adcy3: adenylate cyclase 3
1436870_s_at	AU041783: expressed sequence AU041783
1436794_at	Nalp4f: NACHT, leucine rich repeat and PYD containing 4F
1436744_x_at	Fbxw14 /// LOC668758 /// LOC673189: F-box and WD-40 domain protein 14 /// similar to F-box and WD-40 domain protein 14 /// similar to F-box and WD-40 domain protein 14
1436691_x_at	Prdx1: peroxiredoxin 1
1436512_at	Arl4c /// LOC632433: ADP-ribosylation factor-like 4C /// similar to ADP-ribosylation factor-like protein 7
1436421_s_at	Arpc5l: actin related protein 2/3 complex, subunit 5-like
1436343_at	Chd4: chromodomain helicase DNA binding protein 4
1436297_a_at	Grina: glutamate receptor, ionotropic, N-methyl D-asparate-associated protein 1 (glutamate binding)
1436092_at	Transcribed locus, moderately similar to XP_574723.1 PREDICTED: similar to LRRGT00097 [Rattus norvegicus]
1436050_x_at	Hes6: hairy and enhancer of split 6 (Drosophila)
1435986_x_at	Sdhc: succinate dehydrogenase complex, subunit C, integral membrane protein
1435965_at	Cnot3: CCR4-NOT transcription complex, subunit 3
1435964_a_at	Taok3: TAO kinase 3
1435961_at	BC047219: cDNA sequence BC047219
1435785_at	Ehd2 /// LOC673251: EH-domain containing 2 /// similar to EH-domain containing 2
1435627_x_at	Marcksl1 /// LOC673071: MARCKS-like 1 /// similar to MARCKS-related protein (MARCKS-like protein 1) (Macrophage myristoylated alanine-rich C kinase substrate) (Mac-MARCKS) (MacMARCKS) (Brain protein F52)
1435524_at	2010109N14Rik: RIKEN cDNA 2010109N14 gene
1435493_at	Dsp: desmoplakin
1435415_x_at	Marcksl1: MARCKS-like 1
1435363_at	Plekhg1: pleckstrin homology domain containing, family G (with RhoGef domain) member 1
1435357_at	Mm.10009.3
1435333_at	1110007M04Rik: RIKEN cDNA 1110007M04 gene
1435268_at	Gnaz: guanine nucleotide binding protein, alpha z subunit
1435188_at	Gm129: gene model 129, (NCBI)
1435176_a_at	Id2: inhibitor of DNA binding 2
1435056_x_at	Pofut2: protein O-fucosyltransferase 2
1435052_at	4930455F23Rik: RIKEN cDNA 4930455F23 gene
1434944_at	Dmpk: dystrophia myotonica-protein kinase
1434830_at	Mxd1: MAX dimerization protein 1
1434731_x_at	Prdx1: peroxiredoxin 1
1434693_at	Adult male medulla oblongata cDNA, RIKEN full-length enriched library, clone:6330441D15 product:hypothetical protein, full insert sequence
1434499_a_at	Ldhb: lactate dehydrogenase B
1434494_at	Zar1: zygote arrest 1
1434200_at	BC010981: cDNA sequence BC010981
1434095_at	Unc5a: unc-5 homolog A (C. elegans)
1434091_at	Faah: fatty acid amide hydrolase
1433957_at	C030048B08Rik: RIKEN cDNA C030048B08 gene
1433905_at	Akap7: A kinase (PRKA) anchor protein 7
1433866_x_at	Prdx1: peroxiredoxin 1
1433827_at	Atp8a1: ATPase, aminophospholipid transporter (APLT), class I, type 8A, member 1
1433807_at	6720463M24Rik: RIKEN cDNA 6720463M24 gene
1433456_at	AU022751: expressed sequence AU022751
1432566_at	1700129I15Rik: RIKEN cDNA 1700129I15 gene
1431937_at	Kif24: kinesin family member 24
1431854_a_at	4930452B06Rik: RIKEN cDNA 4930452B06 gene
1431624_a_at	2610206B13Rik: RIKEN cDNA 2610206B13 gene
1430979_a_at	Prdx2: peroxiredoxin 2
1430940_at	3110045A19Rik: RIKEN cDNA 3110045A19 gene
1430851_at	Zfp444: zinc finger protein 444
1430811_a_at	Cdca1: cell division cycle associated 1
1430750_at	Dhfr: dihydrofolate reductase
1430297_a_at	2010301N04Rik: RIKEN cDNA 2010301N04 gene
1429860_at	LOC677447: similar to RIKEN cDNA 5730590G19-like
1429700_at	3110040M04Rik /// LOC668050 /// LOC668055 /// LOC671025 /// LOC671035 /// LOC671043 /// LOC671049 /// LOC676755 /// LOC676758: RIKEN cDNA 3110040M04 gene /// similar to U2-associated SR140 protein /// hypothetical protein LOC668055 /// similar to U2-associated SR140 protein /// similar to U2-associated SR140 protein /// similar to U2-associated SR140 protein /// similar to U2-associated SR140 pro…
1429692_s_at	Gch1: GTP cyclohydrolase 1
1429690_at	1300003B13Rik: RIKEN cDNA 1300003B13 gene
1429172_a_at	5730507H05Rik: RIKEN cDNA 5730507H05 gene
1428798_s_at	0610039J04Rik: RIKEN cDNA 0610039J04 gene
1428552_at	2610001J05Rik: RIKEN cDNA 2610001J05 gene
1428529_at	2810026P18Rik: RIKEN cDNA 2810026P18 gene
1428513_at	Calcoco1: calcium binding and coiled coil domain 1
1428487_s_at	1500041J02Rik: RIKEN cDNA 1500041J02 gene
1428396_at	Smurf1 /// LOC640390: SMAD specific E3 ubiquitin protein ligase 1 /// similar to Smad ubiquitination regulatory factor 1 (Ubiquitin--protein ligase SMURF1) (Smad-specific E3 ubiquitin ligase 1) (hSMURF1)
1428370_at	1500011B03Rik: RIKEN cDNA 1500011B03 gene
1428355_at	Osbp2: oxysterol binding protein 2
1428206_at	Ccdc69: coiled-coil domain containing 69
1428080_at	Pgam5: phosphoglycerate mutase family member 5
1427980_at	4933407C03Rik: RIKEN cDNA 4933407C03 gene
1427407_s_at	Trip11: thyroid hormone receptor interactor 11
1427369_at	Nalp6: NACHT, leucine rich repeat and PYD containing 6
1427277_at	Six1: sine oculis-related homeobox 1 homolog (Drosophila)
1427230_at	B930041F14Rik: RIKEN cDNA B930041F14 gene
1427127_x_at	Hspa1b: heat shock protein 1B
1427013_at	Car9: carbonic anhydrase 9
1427005_at	Plk2: polo-like kinase 2 (Drosophila)
1426838_at	Pold3: polymerase (DNA-directed), delta 3, accessory subunit
1426734_at	BC022623: cDNA sequence BC022623
1426613_a_at	Snrpb2: U2 small nuclear ribonucleoprotein B
1426548_a_at	Atpbd4: ATP binding domain 4
1426515_a_at	Tor1a: torsin family 1, member A (torsin A)
1426446_at	6430548M08Rik: RIKEN cDNA 6430548M08 gene
1426353_at	Stat6: signal transducer and activator of transcription 6
1426279_at	5830415L20Rik: RIKEN cDNA 5830415L20 gene
1426255_at	Nefl: neurofilament, light polypeptide
1426212_s_at	BC021367: cDNA sequence BC021367
1426040_a_at	Odf2: outer dense fiber of sperm tails 2
1425811_a_at	Csrp1: cysteine and glycine-rich protein 1
1425803_a_at	Mbd2: methyl-CpG binding domain protein 2
1425759_at	Nobox: NOBOX oogenesis homeobox
1425204_s_at	Ddx19a /// Ddx19b: DEAD (Asp-Glu-Ala-Asp) box polypeptide 19a /// DEAD (Asp-Glu-Ala-Asp) box polypeptide 19b
1425119_at	Mm.37131.1
1424752_x_at	Zfp71-rs1: zinc finger protein 71, related sequence 1
1424637_s_at	2610204L23Rik: RIKEN cDNA 2610204L23 gene
1424560_at	Pstpip1: proline-serine-threonine phosphatase-interacting protein 1
1424559_at	AW060207: expressed sequence AW060207
1424492_at	Trpc2: transient receptor potential cation channel, subfamily C, member 2
1424425_a_at	Mtap: methylthioadenosine phosphorylase
1424309_a_at	Mocs2: molybdenum cofactor synthesis 2
1424301_at	Zfp219: zinc finger protein 219
1424177_at	Tmem38a: transmembrane protein 38a
1424014_at	2900092E17Rik: RIKEN cDNA 2900092E17 gene
1423953_at	Cdkal1: CDK5 regulatory subunit associated protein 1-like 1
1423942_a_at	Camk2g: calcium/calmodulin-dependent protein kinase II gamma
1423854_a_at	Rasl11b: RAS-like, family 11, member B
1423839_a_at	Btf3: basic transcription factor 3
1423836_at	Zfp503: zinc finger protein 503
1423835_at	Zfp503: zinc finger protein 503
1423672_at	2510042P03Rik: RIKEN cDNA 2510042P03 gene
1423574_s_at	Srd5a2l: steroid 5 alpha-reductase 2-like
1423464_at	D2Ertd750e: DNA segment, Chr 2, ERATO Doi 750, expressed
1423356_at	Snap29: synaptosomal-associated protein
1423311_s_at	Tpbg: trophoblast glycoprotein
1423266_at	2810405K02Rik: RIKEN cDNA 2810405K02 gene
1423255_at	Atp6v1g1: ATPase, H+ transporting, lysosomal V1 subunit G1
1422839_at	Neurog2: neurogenin 2
1422714_at	Ube2i /// LOC546265 /// LOC669417: ubiquitin-conjugating enzyme E2I /// similar to Chain A, Human Ubiquitin-Conjugating Enzyme Ubc9 /// similar to Ubiquitin-conjugating enzyme E2 I (Ubiquitin-protein ligase I) (Ubiquitin carrier protein I) (SUMO-1-protein ligase) (SUMO-1-conjugating enzyme) (Ubiquitin-conjugating enzyme UbcE2A)
1422638_s_at	Rassf5: Ras association (RalGDS/AF-6) domain family 5
1422618_x_at	Xmr /// LOC546272 /// LOC619991 /// LOC664810 /// LOC664861 /// LOC664877 /// LOC664890 /// LOC664906 /// LOC664923 /// LOC664944 /// LOC664989: Xmr protein /// similar to Xlr-related, meiosis regulated /// similar to Xlr-related, meiosis regulated /// similar to Synaptonemal complex protein 3 (SCP-3) /// similar to Xlr-related, meiosis regulated /// similar to Xlr-related, meiosis regulated /// …
1422617_at	Xmr /// LOC546272 /// LOC619991 /// LOC664810 /// LOC664861 /// LOC664877 /// LOC664890 /// LOC664906 /// LOC664923 /// LOC664944 /// LOC664989: Xmr protein /// similar to Xlr-related, meiosis regulated /// similar to Xlr-related, meiosis regulated /// similar to Synaptonemal complex protein 3 (SCP-3) /// similar to Xlr-related, meiosis regulated /// similar to Xlr-related, meiosis regulated /// …
1422458_at	Tcl1: T-cell lymphoma breakpoint 1
1422315_x_at	Phkg1: phosphorylase kinase gamma 1
1422131_at	Dcp1a: decapping enzyme
1422002_at	Mxd1: MAX dimerization protein 1
1421963_a_at	Cdc25b: cell division cycle 25 homolog B (S. cerevisiae)
1421900_at	Eif2ak1: eukaryotic translation initiation factor 2 alpha kinase 1
1421875_a_at	Mrps23: mitochondrial ribosomal protein S23
1421821_at	Ldlr: low density lipoprotein receptor
1421653_a_at	Igh-VJ558 /// LOC238447 /// LOC544903 /// LOC544907: immunoglobulin heavy chain (J558 family) /// similar to immunoglobulin heavy chain variable region /// similar to immunoglobulin mu-chain /// similar to anti-poly(dC) monoclonal antibody heavy chain
1421528_a_at	Surf5: surfeit gene 5
1420989_at	4933411K20Rik: RIKEN cDNA 4933411K20 gene
1420967_at	Slc25a15: solute carrier family 25 (mitochondrial carrier ornithine transporter), member 15
1420760_s_at	Ndrl: N-myc downstream regulated-like
1420631_a_at	Blcap: bladder cancer associated protein homolog (human)
1420459_at	Dscr6: Down syndrome critical region homolog 6 (human)
1420357_s_at	Xlr3a /// Xlr3b /// MGC76689: X-linked lymphocyte-regulated 3A /// X-linked lymphocyte-regulated 3B /// hypothetical protein LOC574437
1420114_s_at	2410022L05Rik: RIKEN cDNA 2410022L05 gene
1420113_s_at	2410022L05Rik: RIKEN cDNA 2410022L05 gene
1420102_at	Mm.25004.1
1419986_at	Ccdc69: Coiled-coil domain containing 69
1419985_s_at	Ccdc69: coiled-coil domain containing 69
1419824_a_at	A230062G08Rik: RIKEN cDNA A230062G08 gene
1419812_s_at	Ccdc56: coiled-coil domain containing 56
1419757_at	Pitpnm2: phosphatidylinositol transfer protein, membrane-associated 2
1419666_x_at	Nupr1: nuclear protein 1
1419665_a_at	Nupr1: nuclear protein 1
1419647_a_at	Ier3: immediate early response 3
1419536_a_at	Rela: v-rel reticuloendotheliosis viral oncogene homolog A (avian)
1419474_a_at	Ehf: ets homologous factor
1419469_at	Gnb4: guanine nucleotide binding protein, beta 4
1419254_at	Mthfd2: methylenetetrahydrofolate dehydrogenase (NAD+ dependent), methenyltetrahydrofolate cyclohydrolase
1419248_at	Rgs2: regulator of G-protein signaling 2
1419247_at	Rgs2: regulator of G-protein signaling 2
1419212_at	Icosl: icos ligand
1419209_at	Cxcl1: chemokine (C-X-C motif) ligand 1
1418901_at	Cebpb: CCAAT/enhancer binding protein (C/EBP), beta
1418721_at	Cops7b: COP9 (constitutive photomorphogenic) homolog, subunit 7b (Arabidopsis thaliana)
1418686_at	Oas1c: 2'-5' oligoadenylate synthetase 1C
1418566_s_at	Nudcd2: NudC domain containing 2
1418541_at	2810429O05Rik: RIKEN cDNA 2810429O05 gene
1418517_at	Irx3: Iroquois related homeobox 3 (Drosophila)
1418506_a_at	Prdx2: peroxiredoxin 2
1418474_at	1500005A01Rik: RIKEN cDNA 1500005A01 gene
1418320_at	Prss8: protease, serine, 8 (prostasin)
1418289_at	Nes: nestin
1418013_at	Cml1: camello-like 1
1417942_at	Lypd3: Ly6/Plaur domain containing 3
1417927_at	Ddx19a: DEAD (Asp-Glu-Ala-Asp) box polypeptide 19a
1417702_a_at	Hnmt: histamine N-methyltransferase
1417609_at	Ube2a: ubiquitin-conjugating enzyme E2A, RAD6 homolog (S. cerevisiae)
1417537_at	Zmat2: zinc finger, matrin type 2
1417516_at	Ddit3: DNA-damage inducible transcript 3
1417428_at	Gng3: guanine nucleotide binding protein (G protein), gamma 3 subunit
1417409_at	Jun: Jun oncogene
1417174_at	1810021J13Rik: RIKEN cDNA 1810021J13 gene
1417101_at	Hspa2: heat shock protein 2
1417076_at	Fabp9: fatty acid binding protein 9, testis
1417065_at	Egr1: early growth response 1
1417062_at	2810037C14Rik: RIKEN cDNA 2810037C14 gene
1416967_at	Sox2: SRY-box containing gene 2
1416870_at	Dnalc4: dynein, axonemal, light chain 4
1416847_s_at	Oas1d /// Oas1e: 2'-5' oligoadenylate synthetase 1D /// 2'-5' oligoadenylate synthetase 1E
1416810_at	Mea1: male enhanced antigen 1
1416701_at	Rnd3: Rho family GTPase 3
1416700_at	Rnd3: Rho family GTPase 3
1416621_at	Llgl1: lethal giant larvae homolog 1 (Drosophila)
1416554_at	Pdlim1: PDZ and LIM domain 1 (elfin)
1416247_at	Dctn3: dynactin 3
1416207_at	Taz: tafazzin
1416034_at	Cd24a: CD24a antigen
1416022_at	Fabp5: fatty acid binding protein 5, epidermal
1416021_a_at	Fabp5 /// LOC628298 /// LOC637129 /// LOC669559 /// LOC672321: fatty acid binding protein 5, epidermal /// similar to Fatty acid-binding protein, epidermal (E-FABP) (Psoriasis-associated fatty acid-binding protein homolog) (PA-FABP) (Keratinocyte lipid-binding protein) /// similar to Fatty acid-binding protein, epidermal (E-FABP) (Psoriasis-associated fatty acid-binding protein homolog) (PA-FABP)…
1416000_a_at	Prdx1: peroxiredoxin 1
1415999_at	Hey1: hairy/enhancer-of-split related with YRPW motif 1
1415975_at	Carhsp1: calcium regulated heat stable protein 1
