# Supplementary material for: A Novel and Critical Role for Oct4 as a Regulator of the Maternal-Embryonic Transition
Source: PLoS One. 2008 Dec 31;3(12):e4109. doi: 10.1371/journal.pone.0004109 (PMC2614881; doi:10.1371/journal.pone.0004109)
Supplement: Table S4 — Genes that have lower expression levels in Oct4-MO-injected compared to uninjected embryos. (0.11 MB XLS) [file pone.0004109.s012.xls]

## Sheet: Table S4
probe set	gene	Table S4. Genes that have lower expression levels in Oct4-MO-injected compared to uninjected embryos.
AFFX-TransRecMur/X57349_M_at	Tfrc: transferrin receptor
AFFX-TransRecMur/X57349_5_at	Tfrc: transferrin receptor
AFFX-TransRecMur/X57349_3_at	Tfrc: transferrin receptor
1460680_a_at	Rpl23: ribosomal protein L23
1460547_a_at	Hnrpk: heterogeneous nuclear ribonucleoprotein K
1460543_x_at	Rpl37a: ribosomal protein L37a
1460432_a_at	Eif3s6: eukaryotic translation initiation factor 3, subunit 6
1460396_at	Ddx54: DEAD (Asp-Glu-Ala-Asp) box polypeptide 54
1460339_at	Psma4: proteasome (prosome, macropain) subunit, alpha type 4
1460334_at	Dbnl: drebrin-like
1460260_s_at	Kpna1: karyopherin (importin) alpha 1
1460234_at	Wdr81: WD repeat domain 81
1460201_a_at	Rpl24 /// LOC668829 /// LOC675789: ribosomal protein L24 /// similar to ribosomal protein L24 /// similar to ribosomal protein L24
1460190_at	Ap1m2: adaptor protein complex AP-1, mu 2 subunit
1460181_at	Stmn3: stathmin-like 3
1460180_at	Hexb: hexosaminidase B
1460177_at	Cndp2: CNDP dipeptidase 2 (metallopeptidase M20 family)
1460175_at	Rps23: ribosomal protein S23
1460172_at	5730403B10Rik: RIKEN cDNA 5730403B10 gene
1460084_at	Mm.214471.1
1460065_at	AA763515: expressed sequence AA763515
1460037_at	2610510H03Rik: RIKEN cDNA 2610510H03 gene
1460010_a_at	Ptdss2: phosphatidylserine synthase 2
1460008_x_at	Ero1l /// Rpl31 /// LOC667682 /// LOC672957 /// LOC676592: ERO1-like (S. cerevisiae) /// ribosomal protein L31 /// similar to ribosomal protein L31 /// similar to ribosomal protein L31 /// similar to ribosomal protein L31
1460005_at	AF013969 /// LOC665775 /// LOC675766: expressed sequence AF013969 /// similar to CG5514-PB, isoform B /// region containing expressed sequence AF013969; RIKEN cDNA A230054D04 gene
1459998_at	Zfp407: zinc finger protein 407
1459992_x_at	Cln8: ceroid-lipofuscinosis, neuronal 8
1459902_at	2700007P21Rik: RIKEN cDNA 2700007P21 gene
1459853_x_at	Mm.49337.1
1459149_at	Mm.218397.1
1458679_a_at	Tatdn1: TatD DNase domain containing 1
1458417_at	Jmjd1b: jumonji domain containing 1B
1457976_at	2010002M12Rik: RIKEN cDNA 2010002M12 gene
1457936_at	Mapk8: mitogen activated protein kinase 8
1457900_at	Ascc3: activating signal cointegrator 1 complex subunit 3
1457776_at	D9Ertd720e: DNA segment, Chr 9, ERATO Doi 720, expressed
1457034_at	D14Abb1e: DNA segment, Chr 14, Abbott 1 expressed
1456889_at	PREDICTED: Mus musculus similar to aspartoacylase-3 (LOC629627), mRNA
1456628_x_at	Rps24: ribosomal protein S24
1456626_a_at	1110005A23Rik /// LOC625193 /// LOC636633: RIKEN cDNA 1110005A23 gene /// similar to cytokine induced protein 29 kDa /// similar to cytokine induced protein 29 kDa
1456600_a_at	Rnf7: ring finger protein 7
1456598_at	LOC545761 /// AU018829 /// LOC546201 /// LOC619753 /// LOC621019 /// LOC622792 /// LOC664993 /// LOC665003 /// LOC665558 /// LOC665616 /// LOC665711 /// LOC665718 /// LOC665723 /// LOC665802 /// LOC666058 /// LOC666140: similar to PRAME family member 8 /// expressed sequence AU018829 /// similar to PRAME family member 8 /// similar to PRAME family member 8 /// similar to PRAME family member 8 ///…
1456521_at	Transcribed locus
1456515_s_at	Tcfl5: transcription factor-like 5 (basic helix-loop-helix)
1456495_s_at	Osbpl6: oxysterol binding protein-like 6
1456493_at	5031415C07Rik /// 5830484A20Rik /// LOC619671 /// MGC118608 /// LOC671287 /// LOC673121 /// LOC673432 /// LOC673556 /// LOC673850 /// LOC673913 /// LOC673955 /// LOC673970: RIKEN cDNA 5031415C07 gene /// RIKEN cDNA 5830484A20 gene /// similar to Sp110 nuclear body protein /// similar to Sp110 nuclear body protein /// similar to Sp110 nuclear body protein /// similar to Sp110 nuclear body protein …
1456488_at	Wdr33: WD repeat domain 33
1456416_at	Cbfa2t2h: core-binding factor, runt domain, alpha subunit 2, translocated to, 2 homolog (human)
1456405_at	Dido1: death inducer-obliterator 1
1456374_x_at	Eif3s8: eukaryotic translation initiation factor 3, subunit 8
1456365_at	LOC629750 /// LOC639383: similar to ubiquitin A-52 residue ribosomal protein fusion product 1 /// similar to ubiquitin A-52 residue ribosomal protein fusion product 1
1456341_a_at	Klf9: Kruppel-like factor 9
1456279_a_at	Bcap31: B-cell receptor-associated protein 31
1456244_x_at	Txnl2: thioredoxin-like 2
1456154_at	Zfp444: Zinc finger protein 444
1456118_at	Mettl2: methyltransferase like 2
1456112_at	Tpr: translocated promoter region
1456094_at	Usp36: ubiquitin specific peptidase 36
1456083_x_at	Eif3s8: eukaryotic translation initiation factor 3, subunit 8
1456077_x_at	Mm.129698.1
1456043_at	Usp22: ubiquitin specific peptidase 22
1456024_at	Gtf3c1: general transcription factor III C 1
1455878_at	2700023E23Rik: RIKEN cDNA 2700023E23 gene
1455832_a_at	Umps: uridine monophosphate synthetase
1455818_at	4930427A07Rik: RIKEN cDNA 4930427A07 gene
1455719_at	Tubb5: tubulin, beta 5
1455578_x_at	Rpl41: ribosomal protein L41
1455574_at	Smg7: Smg-7 homolog, nonsense mediated mRNA decay factor (C. elegans)
1455563_at	Ddx49: DEAD (Asp-Glu-Ala-Asp) box polypeptide 49
1455508_at	A530082C11Rik: RIKEN cDNA A530082C11 gene
1455504_a_at	Mkrn1: makorin, ring finger protein, 1
1455453_at	Gemin5: gem (nuclear organelle) associated protein 5
1455378_at	BC057371: cDNA sequence BC057371
1455357_x_at	Tomm20: translocase of outer mitochondrial membrane 20 homolog (yeast)
1455319_x_at	Rps8: ribosomal protein S8
1455259_a_at	D530033C11Rik: RIKEN cDNA D530033C11 gene
1455246_at	Smarcc1: SWI/SNF related, matrix associated, actin dependent regulator of chromatin, subfamily c, member 1
1455243_at	Brpf3: bromodomain and PHD finger containing, 3
1455237_at	Usp36: ubiquitin specific peptidase 36
1455171_at	Suv420h1: suppressor of variegation 4-20 homolog 1 (Drosophila)
1455168_a_at	Gnb2l1: guanine nucleotide binding protein (G protein), beta polypeptide 2 like 1
1455102_at	D330037H05Rik /// LOC673040 /// LOC677019: RIKEN cDNA D330037H05 gene /// similar to La-related protein 4 (La ribonucleoprotein domain family member 4) /// similar to La-related protein 4 (La ribonucleoprotein domain family member 4)
1455026_at	Sbno1: sno, strawberry notch homolog 1 (Drosophila)
1455009_at	Cpd: carboxypeptidase D
1454963_at	E430028B21Rik: RIKEN cDNA E430028B21 gene
1454955_at	Ipo7: importin 7
1454873_at	C130032F08Rik: RIKEN cDNA C130032F08 gene
1454859_a_at	Rpl23: ribosomal protein L23
1454826_at	Zbtb11: zinc finger and BTB domain containing 11
1454814_s_at	AU021838: expressed sequence AU021838
1454799_at	A230097K15Rik: RIKEN cDNA A230097K15 gene
1454698_at	Ptplad1: protein tyrosine phosphatase-like A domain containing 1
1454666_at	Klf3: Kruppel-like factor 3 (basic)
1454654_at	Dirc2: disrupted in renal carcinoma 2 (human)
1454643_at	Ubap2l: ubiquitin associated protein 2-like
1454627_a_at	Rpl29 /// LOC433350 /// LOC433941 /// LOC622707 /// LOC626772 /// LOC665032 /// LOC666642 /// LOC667466 /// LOC669999 /// LOC670334 /// LOC675846: ribosomal protein L29 /// similar to 60S ribosomal protein L29 /// similar to 60S ribosomal protein L29 /// similar to 60S ribosomal protein L29 /// similar to 60S ribosomal protein L29 /// similar to 60S ribosomal protein L29 /// similar to 60S riboso…
1454607_s_at	Psat1: phosphoserine aminotransferase 1
1454312_at	2900097C17Rik: RIKEN cDNA 2900097C17 gene
1454214_a_at	2410019A14Rik: RIKEN cDNA 2410019A14 gene
1454197_a_at	Ccdc86: coiled-coil domain containing 86
1454032_at	Neto2: neuropilin (NRP) and tolloid (TLL)-like 2
1453890_at	Mm.160710.1
1453729_a_at	Rpl37: ribosomal protein L37
1453722_s_at	Sfrs1: splicing factor, arginine/serine-rich 1 (ASF/SF2)
1453601_at	Zfp710: zinc finger protein 710
1453599_at	2610206G21Rik: RIKEN cDNA 2610206G21 gene
1453467_s_at	Rps15a: ribosomal protein S15a
1453362_x_at	Rps24: ribosomal protein S24
1453257_at	Agpat5: 1-acylglycerol-3-phosphate O-acyltransferase 5 (lysophosphatidic acid acyltransferase, epsilon)
1453223_s_at	Dppa2: developmental pluripotency associated 2
1453207_at	2900053A13Rik: RIKEN cDNA 2900053A13 gene
1453171_s_at	Ppm1a: protein phosphatase 1A, magnesium dependent, alpha isoform
1453124_at	Tnpo3: transportin 3
1453114_at	Nol9: nucleolar protein 9
1453097_a_at	Ubtf: upstream binding transcription factor, RNA polymerase I
1453069_at	Pik3cb: phosphatidylinositol 3-kinase, catalytic, beta polypeptide
1452999_at	Smndc1: survival motor neuron domain containing 1
1452954_at	Ube2c: ubiquitin-conjugating enzyme E2C
1452939_a_at	Pitpnc1: phosphatidylinositol transfer protein, cytoplasmic 1
1452880_at	Znhit3: zinc finger, HIT type 3
1452838_at	Ddx10: DEAD (Asp-Glu-Ala-Asp) box polypeptide 10
1452808_at	Rnut1: RNA, U transporter 1
1452795_at	1110008B24Rik: RIKEN cDNA 1110008B24 gene
1452777_a_at	6330412F12Rik: RIKEN cDNA 6330412F12 gene
1452662_a_at	Eif2s1: eukaryotic translation initiation factor 2, subunit 1 alpha
1452661_at	Tfrc: transferrin receptor
1452649_at	Rtn4: reticulon 4
1452590_a_at	Plac9: placenta specific 9
1452581_at	2610304G08Rik: RIKEN cDNA 2610304G08 gene
1452534_a_at	Hmgb2 /// LOC433785 /// LOC678110 /// LOC678341: high mobility group box 2 /// similar to High mobility group protein 2 (HMG-2) /// high mobility group box 2 /// high mobility group box 2
1452471_at	Il17rd: interleukin 17 receptor D
1452454_at	Sdad1: SDA1 domain containing 1
1452430_s_at	Sfrs1: splicing factor, arginine/serine-rich 1 (ASF/SF2)
1452396_at	Sfrs15 /// LOC670368: splicing factor, arginine/serine-rich 15 /// similar to splicing factor, arginine/serine-rich 15
1452315_at	Kif11: kinesin family member 11
1452314_at	Kif11: kinesin family member 11
1452282_at	Crsp7: cofactor required for Sp1 transcriptional activation, subunit 7
1452252_at	Utp20: UTP20, small subunit (SSU) processome component, homolog (yeast)
1452236_at	Abcf1: ATP-binding cassette, sub-family F (GCN20), member 1
1452187_at	Rbm5: RNA binding motif protein 5
1452186_at	Rbm5: RNA binding motif protein 5
1452180_at	Phf17: PHD finger protein 17
1452171_at	Grwd1: glutamate-rich WD repeat containing 1
1452164_at	BC038286: cDNA sequence BC038286
1452099_at	AA408296: expressed sequence AA408296
1452096_s_at	D230025D16Rik: RIKEN cDNA D230025D16 gene
1452095_a_at	H47: histocompatibility 47
1452002_at	BC024969: cDNA sequence BC024969
1451878_a_at	Jmy: junction-mediating and regulatory protein
1451828_a_at	Acsl4: acyl-CoA synthetase long-chain family member 4
1451724_at	Ankmy2: ankyrin repeat and MYND domain containing 2
1451722_s_at	Smyd5: SET and MYND domain containing 5
1451703_s_at	Mm.1786.2
1451640_a_at	1500011J06Rik: RIKEN cDNA 1500011J06 gene
1451631_at	BC021395: cDNA sequence BC021395
1451599_at	Sesn2: sestrin 2
1451587_a_at	Tiprl: TIP41, TOR signalling pathway regulator-like (S. cerevisiae)
1451509_at	Taf9: TAF9 RNA polymerase II, TATA box binding protein (TBP)-associated factor
1451495_at	Wac: WW domain containing adaptor with coiled-coil
1451463_at	Arhgap8: Rho GTPase activating protein 8
1451381_at	1810020D17Rik: RIKEN cDNA 1810020D17 gene
1451370_at	LOC622404: hypothetical protein LOC622403
1451205_at	Psmb4: proteasome (prosome, macropain) subunit, beta type 4
1451145_s_at	Tmem111: transmembrane protein 111
1451139_at	Slc39a4: solute carrier family 39 (zinc transporter), member 4
1451128_s_at	Kif22: kinesin family member 22
1451114_at	Cmtm6: CKLF-like MARVEL transmembrane domain containing 6
1451087_at	Wdr36: WD repeat domain 36
1451068_s_at	Rps25: ribosomal protein S25
1451064_a_at	Psat1: phosphoserine aminotransferase 1
1451049_at	Bcap31: B-cell receptor-associated protein 31
1451042_a_at	Mina: myc induced nuclear antigen
1451020_at	Gsk3b: glycogen synthase kinase 3 beta
1451017_at	Ergic3: ERGIC and golgi 3
1450995_at	Folr1: folate receptor 1 (adult)
1450980_at	Gtpbp3: GTP binding protein 3
1450908_at	Eif4e /// LOC630527: eukaryotic translation initiation factor 4E /// hypothetical LOC630527
1450898_at	Hiat1: hippocampus abundant gene transcript 1
1450873_at	Gtpbp4: GTP binding protein 4
1450846_at	Bzw1: basic leucine zipper and W2 domains 1
1450744_at	Ell2: elongation factor RNA polymerase II 2
1450735_at	1810003N24Rik: RIKEN cDNA 1810003N24 gene
1450676_at	Tceb3: transcription elongation factor B (SIII), polypeptide 3
1450665_at	Gabpa: GA repeat binding protein, alpha
1450496_a_at	2810433K01Rik: RIKEN cDNA 2810433K01 gene
1450439_at	Hcfc1: host cell factor C1
1450423_s_at	Bxdc1: brix domain containing 1
1450418_a_at	Yipf4: Yip1 domain family, member 4
1450396_at	Stag2: stromal antigen 2
1450348_at	Slc19a3: solute carrier family 19 (sodium/hydrogen exchanger), member 3
1450282_at	Fgf4: fibroblast growth factor 4
1450229_at	Crsp2: cofactor required for Sp1 transcriptional activation, subunit 2
1450223_at	Apaf1: apoptotic peptidase activating factor 1
1450095_a_at	Acyp1: acylphosphatase 1, erythrocyte (common) type
1450087_a_at	Nolc1: nucleolar and coiled-body phosphoprotein 1
1450057_at	2610042O14Rik: RIKEN cDNA 2610042O14 gene
1450031_at	Aff4: AF4/FMR2 family, member 4
1449862_a_at	Pi4k2b: phosphatidylinositol 4-kinase type 2 beta
1449839_at	Casp3: caspase 3
1449729_at	Fgf4: fibroblast growth factor 4
1449725_at	Gfpt1: Glutamine fructose-6-phosphate transaminase 1
1449691_at	Zfp644: Zinc finger protein 644
1449678_at	Mm.195255.1
1449515_at	Zfp292: zinc finger protein 292
1449438_at	Dpm1: dolichol-phosphate (beta-D) mannosyltransferase 1
1449396_at	Aoc3: amine oxidase, copper containing 3
1449390_at	Gpatc4: G patch domain containing 4
1449292_at	Rb1cc1: RB1-inducible coiled-coil 1
1449268_at	Gfpt1: glutamine fructose-6-phosphate transaminase 1
1449255_a_at	Rpl15: ribosomal protein L15
1449170_at	Piwil2: piwi-like homolog 2 (Drosophila)
1449119_at	Arih2: ariadne homolog 2 (Drosophila)
1449075_at	Exdl2: exonuclease 3''-5'' domain-like 2
1448993_at	Atg3: autophagy-related 3 (yeast)
1448958_at	Ifrg15: interferon alpha responsive gene
1448909_a_at	Mrpl39: mitochondrial ribosomal protein L39
1448866_at	Senp3: SUMO/sentrin specific peptidase 3
1448848_at	Tor1b: torsin family 1, member B
1448809_at	Cse1l: chromosome segregation 1-like (S. cerevisiae)
1448802_at	Nufip1: nuclear fragile X mental retardation protein interacting protein 1
1448780_at	Slc12a2: solute carrier family 12, member 2
1448732_at	Ctsb: cathepsin B
1448706_at	Ttrap: Traf and Tnf receptor associated protein
1448704_s_at	H47: histocompatibility 47
1448697_s_at	Rpl36al: ribosomal protein L36a-like
1448677_at	Cox4nb: COX4 neighbor
1448658_at	Sart1: squamous cell carcinoma antigen recognized by T-cells 1
1448646_at	Wdr12: WD repeat domain 12
1448639_a_at	Spata5: spermatogenesis associated 5
1448480_at	Nip7: nuclear import 7 homolog (S. cerevisiae)
1448425_at	Eif3s10: eukaryotic translation initiation factor 3, subunit 10 (theta)
1448370_at	Ulk1: Unc-51 like kinase 1 (C. elegans)
1448314_at	Cdc2a: cell division cycle 2 homolog A (S. pombe)
1448274_at	C1qbp: complement component 1, q subcomponent binding protein
1448271_a_at	Ddx21: DEAD (Asp-Glu-Ala-Asp) box polypeptide 21
1448263_a_at	Cndp2: CNDP dipeptidase 2 (metallopeptidase M20 family)
1448262_at	Psmb2: proteasome (prosome, macropain) subunit, beta type 2
1448241_at	Gm2a: GM2 ganglioside activator protein
1448233_at	Prnp: prion protein
1448230_at	Usp10: ubiquitin specific peptidase 10
1448202_x_at	2610524G07Rik: RIKEN cDNA 2610524G07 gene
1448199_at	Ankrd10: ankyrin repeat domain 10
1448193_at	5730403B10Rik: RIKEN cDNA 5730403B10 gene
1448128_at	Ppgb: protective protein for beta-galactosidase
1448122_at	Tcp1: t-complex protein 1
1448106_at	Necap1: NECAP endocytosis associated 1
1448022_at	Transcribed locus
1447878_s_at	Fgfrl1: fibroblast growth factor receptor-like 1
1447868_x_at	Txnl2 /// LOC620016: thioredoxin-like 2 /// similar to thioredoxin-like 2
1447750_x_at	Nop17: NOP17
1447585_s_at	Mrps6: mitochondrial ribosomal protein S6
1447268_at	C78541: expressed sequence C78541
1447264_at	Rab11fip1: RAB11 family interacting protein 1 (class I)
1447234_s_at	Snx6: sorting nexin 6
1447182_at	C77815: expressed sequence C77815
1445897_s_at	Ifi35: interferon-induced protein 35
1445404_at	Kif27: kinesin family member 27
1444644_x_at	Tatdn1: TatD DNase domain containing 1
1444457_at	Mm.38413.1
1444257_at	Prr11: proline rich 11
1443994_at	6030407O03Rik: RIKEN cDNA 6030407O03 gene
1443920_at	Ccdc66: coiled-coil domain containing 66
1443913_at	Vps33a: Vacuolar protein sorting 33A (yeast)
1443892_at	LOC435970 /// LOC668620: hypothetical LOC435970 /// similar to gonadotropin inducible ovarian transcription factor 2
1443849_x_at	Urod: uroporphyrinogen decarboxylase
1442942_at	Wbscr1: Williams-Beuren syndrome chromosome region 1 homolog (human)
1442939_at	Rif1 /// LOC671598: Rap1 interacting factor 1 homolog (yeast) /// similar to Telomere-associated protein RIF1 (Rap1-interacting factor 1 homolog) (mRif1)
1442796_at	Atf7ip2: activating transcription factor 7 interacting protein 2
1442630_at	Transcribed locus
1442493_at	Transcribed locus
1442362_at	Gm104: gene model 104, (NCBI)
1442145_at	Atp13a3: ATPase type 13A3
1442106_at	Fancm: Fanconi anemia, complementation group M
1442028_at	AI593864: expressed sequence AI593864
1441788_s_at	BC068171: cDNA sequence BC068171
1441391_at	Gnb1l: Guanine nucleotide binding protein (G protein), beta polypeptide 1-like
1441285_at	4833426J09Rik: RIKEN cDNA 4833426J09 gene
1440924_at	Mphosph1: M-phase phosphoprotein 1
1440831_at	Bach1: BTB and CNC homology 1
1440255_at	Mizf: MBD2-interacting zinc finger
1439973_at	Crxos1: Crx opposite strand transcript 1
1439608_at	Transcribed locus
1439460_a_at	Zfp289: zinc finger protein 289
1439408_a_at	Pparbp: peroxisome proliferator activated receptor binding protein
1439268_x_at	Eif3s6: eukaryotic translation initiation factor 3, subunit 6
1439253_x_at	2610524G07Rik: RIKEN cDNA 2610524G07 gene
1439189_at	D630023B12Rik: RIKEN cDNA D630023B12 gene
1439166_at	Nol11: nucleolar protein 11
1439040_at	Cenpe: centromere protein E
1439037_at	Ddx17: DEAD (Asp-Glu-Ala-Asp) box polypeptide 17
1439013_x_at	Acyp1: acylphosphatase 1, erythrocyte (common) type
1438986_x_at	Rps17: ribosomal protein S17
1438984_x_at	Psmb4: proteasome (prosome, macropain) subunit, beta type 4
1438967_x_at	Amhr2: anti-Mullerian hormone type 2 receptor
1438962_s_at	Ddx31: DEAD/H (Asp-Glu-Ala-Asp/His) box polypeptide 31
1438869_at	4930515G01Rik: RIKEN cDNA 4930515G01 gene
1438853_x_at	Ddx54: DEAD (Asp-Glu-Ala-Asp) box polypeptide 54
1438847_at	Mxd3: Max dimerization protein 3
1438653_x_at	Atxn10: ataxin 10
1438559_x_at	Slc44a2: solute carrier family 44, member 2
1438554_x_at	Wbscr1: Williams-Beuren syndrome chromosome region 1 homolog (human)
1438547_x_at	Tor2a: torsin family 2, member A
1438493_at	4933433K01Rik: RIKEN cDNA 4933433K01 gene
1438474_at	Ankrd35: ankyrin repeat domain 35
1438473_at	Arl15: ADP-ribosylation factor-like 15
1438425_at	Gtf3c1: general transcription factor III C 1
1438223_at	Vps54: Vacuolar protein sorting 54 (yeast)
1438216_at	Rreb1: ras responsive element binding protein 1
1438206_a_at	2610042O14Rik: RIKEN cDNA 2610042O14 gene
1438183_x_at	Sord: sorbitol dehydrogenase
1438176_x_at	1110031B06Rik: RIKEN cDNA 1110031B06 gene
1438170_x_at	Adrm1: adhesion regulating molecule 1
1438097_at	Rab20: RAB20, member RAS oncogene family
1438094_x_at	2810409H07Rik: RIKEN cDNA 2810409H07 gene
1438089_a_at	Bclaf1: BCL2-associated transcription factor 1
1438039_at	Hectd1: HECT domain containing 1
1438029_at	4930535B03Rik: RIKEN cDNA 4930535B03 gene
1438028_at	4930535B03Rik: RIKEN cDNA 4930535B03 gene
1438016_at	BC068171: cDNA sequence BC068171
1438015_at	BC068171: cDNA sequence BC068171
1437910_at	Tmem39b: transmembrane protein 39b
1437874_s_at	Hexb: hexosaminidase B
1437828_s_at	Wdr46: WD repeat domain 46
1437788_at	Sp6: trans-acting transcription factor 6
1437763_at	Dcun1d3: DCN1, defective in cullin neddylation 1, domain containing 3 (S. cerevisiae)
1437680_x_at	Glrx2: glutaredoxin 2 (thioltransferase)
1437632_at	Adult male cecum cDNA, RIKEN full-length enriched library, clone:9130409M07 product:hypothetical protein, full insert sequence
1437610_x_at	Rps8: ribosomal protein S8
1437580_s_at	Nek2: NIMA (never in mitosis gene a)-related expressed kinase 2
1437525_a_at	Polr3a: polymerase (RNA) III (DNA directed) polypeptide A
1437510_x_at	Rps17: ribosomal protein S17
1437456_x_at	Ythdf1: YTH domain family 1
1437448_s_at	Ctnnd1: catenin (cadherin associated protein), delta 1
1437372_at	Cpsf6: cleavage and polyadenylation specific factor 6
1437322_at	Rbm4: RNA binding motif protein 4
1437301_a_at	Dvl1: dishevelled, dsh homolog 1 (Drosophila)
1437204_a_at	Tcf25: transcription factor 25 (basic helix-loop-helix)
1437203_at	Cbll1: Casitas B-lineage lymphoma-like 1
1437177_at	D330037H05Rik /// LOC669298 /// LOC673040 /// LOC677019: RIKEN cDNA D330037H05 gene /// similar to La-related protein 4 (La ribonucleoprotein domain family member 4) /// similar to La-related protein 4 (La ribonucleoprotein domain family member 4) /// similar to La-related protein 4 (La ribonucleoprotein domain family member 4)
1437159_at	Eif2c5: eukaryotic translation initiation factor 2C, 5
1437151_at	Usp22: ubiquitin specific peptidase 22
1437144_x_at	Psma6: proteasome (prosome, macropain) subunit, alpha type 6
1437115_at	AA673488: expressed sequence AA673488
1437105_at	Jarid1a: jumonji, AT rich interactive domain 1A (Rbp2 like)
1437030_at	Plcd4: phospholipase C, delta 4
1437004_at	LOC547109: similar to tripartite motif-containing 43
1436924_x_at	Ero1l /// Rpl31 /// LOC544868 /// LOC632618 /// LOC638193 /// LOC638399 /// LOC665533 /// LOC665562 /// LOC667682 /// LOC668850 /// LOC670050 /// LOC670381 /// LOC671205 /// LOC672957 /// LOC673582 /// LOC676592: ERO1-like (S. cerevisiae) /// ribosomal protein L31 /// similar to ribosomal protein L31 /// similar to ribosomal protein L31 /// similar to ribosomal protein L31 /// similar to ribosoma…
1436904_at	Thrap1: thyroid hormone receptor associated protein 1
1436831_at	4932408B21Rik: RIKEN cDNA 4932408B21 gene
1436808_x_at	Mcm5: minichromosome maintenance deficient 5, cell division cycle 46 (S. cerevisiae)
1436763_a_at	Klf9: Kruppel-like factor 9
1436681_x_at	0610009D07Rik: RIKEN cDNA 0610009D07 gene
1436645_a_at	Cnot4: CCR4-NOT transcription complex, subunit 4
1436609_a_at	Lrpap1: low density lipoprotein receptor-related protein associated protein 1
1436549_a_at	Hnrpa1: heterogeneous nuclear ribonucleoprotein A1
1436547_at	Dgke: diacylglycerol kinase, epsilon
1436511_at	BC031781: cDNA sequence BC031781
1436506_a_at	1110008H02Rik: RIKEN cDNA 1110008H02 gene
1436425_at	Ankrd38: ankyrin repeat domain 38
1436417_at	Slc19a3: solute carrier family 19 (sodium/hydrogen exchanger), member 3
1436342_a_at	D19Ertd721e: DNA segment, Chr 19, ERATO Doi 721, expressed
1436311_at	Gemin5: gem (nuclear organelle) associated protein 5
1436308_at	Zfp292: zinc finger protein 292
1436235_x_at	4732471D19Rik: RIKEN cDNA 4732471D19 gene
1436234_at	4732471D19Rik: RIKEN cDNA 4732471D19 gene
1436164_at	Slc30a1: solute carrier family 30 (zinc transporter), member 1
1436064_x_at	Rps24: ribosomal protein S24
1436048_at	Exoc8: exocyst complex component 8
1435998_at	Gm288: gene model 288, (NCBI)
1435900_at	Zfp297b: zinc finger protein 297B
1435886_at	Dnajb12: DnaJ (Hsp40) homolog, subfamily B, member 12
1435862_at	Son: Son cell proliferation protein
1435860_at	Slc5a6: solute carrier family 5 (sodium-dependent vitamin transporter), member 6
1435834_at	Gas2: growth arrest specific 2
1435803_a_at	Eif4e2: eukaryotic translation initiation factor 4E member 2
1435795_at	Glb1: galactosidase, beta 1
1435768_at	Arid4b: AT rich interactive domain 4B (Rbp1 like)
1435713_at	Mettl2: methyltransferase like 2
1435630_s_at	Acat2: acetyl-Coenzyme A acetyltransferase 2
1435593_x_at	Rps7: ribosomal protein S7
1435592_at	Eif5b: eukaryotic translation initiation factor 5B
1435540_at	Irgq: immunity-related GTPase family, Q
1435522_a_at	2310016E02Rik: RIKEN cDNA 2310016E02 gene
1435442_at	Wdsof1: WD repeats and SOF domain containing 1
1435426_s_at	4933439C20Rik /// Pisd: RIKEN cDNA 4933439C20 gene /// phosphatidylserine decarboxylase
1435373_at	Csnk1e: casein kinase 1, epsilon
1435369_at	C78212: expressed sequence C78212
1435342_at	Kcnk6: potassium inwardly-rectifying channel, subfamily K, member 6
1435248_a_at	Btaf1: BTAF1 RNA polymerase II, B-TFIID transcription factor-associated, (Mot1 homolog, S. cerevisiae)
1435203_at	Man2a2: mannosidase 2, alpha 2
1435169_at	A930001N09Rik: RIKEN cDNA A930001N09 gene
1435159_at	9430038I01Rik: RIKEN cDNA 9430038I01 gene
1435151_a_at	Rps3: ribosomal protein S3
1435084_at	C730049O14Rik: RIKEN cDNA C730049O14 gene
1435050_at	D10Bwg1379e: DNA segment, Chr 10, Brigham & Women's Genetics 1379 expressed
1434986_a_at	Sec61a1: Sec61 alpha 1 subunit (S. cerevisiae)
1434942_at	2610101J03Rik: RIKEN cDNA 2610101J03 gene
1434916_at	Vkorc1l1: vitamin K epoxide reductase complex, subunit 1-like 1
1434910_at	Mm.29033.1
1434892_x_at	Rbbp4: retinoblastoma binding protein 4
1434872_x_at	Rpl37 /// LOC383438: ribosomal protein L37 /// similar to ribosomal protein L37
1434845_at	AI195381: Expressed sequence AI195381
1434756_at	5430421B17: hypothetical protein 5430421B17
1434695_at	Dtl: denticleless homolog (Drosophila)
1434641_x_at	Sez6l2: seizure related 6 homolog like 2
1434626_at	Rpusd3: RNA pseudouridylate synthase domain containing 3
1434607_at	Ddx52: DEAD (Asp-Glu-Ala-Asp) box polypeptide 52
1434604_at	Eif5b: eukaryotic translation initiation factor 5B
1434597_at	Larp5: La ribonucleoprotein domain family, member 5
1434587_x_at	Ptdss2: phosphatidylserine synthase 2
1434586_a_at	Ptdss2: phosphatidylserine synthase 2
1434570_at	AK122525: cDNA sequence AK122525
1434545_x_at	Bola2: bolA-like 2 (E. coli)
1434544_at	Bola2: bolA-like 2 (E. coli)
1434543_a_at	Bola2: bolA-like 2 (E. coli)
1434532_at	BC035295: cDNA sequence BC035295
1434523_x_at	Eif3s6: eukaryotic translation initiation factor 3, subunit 6
1434435_s_at	Cox17: cytochrome c oxidase, subunit XVII assembly protein homolog (yeast)
1434424_at	9630055N22Rik /// LOC670389: RIKEN cDNA 9630055N22 gene /// similar to Feline leukemia virus subgroup C receptor-related protein 1 (Feline leukemia virus subgroup C receptor) (hFLVCR)
1434402_at	Samd8: sterile alpha motif domain containing 8
1434390_at	Hnrpu: Heterogeneous nuclear ribonucleoprotein U
1434357_a_at	Kpnb1: karyopherin (importin) beta 1
1434344_at	Gpkow: G patch domain and KOW motifs
1434320_at	Gtf3c4: general transcription factor IIIC, polypeptide 4
1434251_at	Cnot1: CCR4-NOT transcription complex, subunit 1
1434239_at	AA408556: expressed sequence AA408556
1434220_at	Nup98: nucleoporin 98
1434173_s_at	D19Bwg1357e: DNA segment, Chr 19, Brigham & Women's Genetics 1357 expressed
1434132_at	E430025E21Rik: RIKEN cDNA E430025E21 gene
1434107_at	Spata2: spermatogenesis associated 2
1434087_at	Mthfr: 5,10-methylenetetrahydrofolate reductase
1434066_at	Gtf3c1: general transcription factor III C 1
1434004_at	Dhps: deoxyhypusine synthase
1433975_at	Cdk10: cyclin-dependent kinase (CDC2-like) 10
1433962_at	6720458F09Rik: RIKEN cDNA 6720458F09 gene
1433765_at	Ube2o: ubiquitin-conjugating enzyme E2O
1433721_x_at	Rps21: ribosomal protein S21
1433706_a_at	Ptplad1: protein tyrosine phosphatase-like A domain containing 1
1433663_s_at	AU014645: expressed sequence AU014645
1433656_a_at	Gnl3: guanine nucleotide binding protein-like 3 (nucleolar)
1433598_at	9430010O03Rik: RIKEN cDNA 9430010O03 gene
1433597_at	9430010O03Rik: RIKEN cDNA 9430010O03 gene
1433572_a_at	BC010304: cDNA sequence BC010304
1433567_at	Gmps: guanine monphosphate synthetase
1433549_x_at	Rps21: ribosomal protein S21
1433472_x_at	Rpl38 /// LOC625646 /// LOC638514 /// LOC664868 /// LOC672023 /// LOC674951: ribosomal protein L38 /// similar to ribosomal protein L38 /// similar to ribosomal protein L38 /// similar to ribosomal protein L38 /// similar to ribosomal protein L38 /// similar to ribosomal protein L38
1433462_a_at	Pi4k2a: phosphatidylinositol 4-kinase type 2 alpha
1432478_a_at	Ibrdc3: IBR domain containing 3
1432430_a_at	1700081L11Rik: RIKEN cDNA 1700081L11 gene
1432218_a_at	Nol9: nucleolar protein 9
1432195_s_at	Ccnl2: cyclin L2
1432054_at	Golga1: golgi autoantigen, golgin subfamily a, 1
1431802_a_at	D5Wsu178e: DNA segment, Chr 5, Wayne State University 178, expressed
1431784_a_at	Bxdc5: brix domain containing 5
1431428_a_at	Nosip: nitric oxide synthase interacting protein
1431423_a_at	Med8: mediator of RNA polymerase II transcription, subunit 8 homolog (yeast)
1431349_at	Hnrpab: heterogeneous nuclear ribonucleoprotein A/B
1431341_at	Ppp2cb: Protein phosphatase 2 (formerly 2A), catalytic subunit, beta isoform
1431233_at	Cnnm4: cyclin M4
1431172_at	Orc4l: origin recognition complex, subunit 4-like (S. cerevisiae)
1431128_at	D8Bwg1414e: DNA segment, Chr 8, Brigham & Women's Genetics 1414 expressed
1430982_at	Sfrs1: splicing factor, arginine/serine-rich 1 (ASF/SF2)
1430883_at	4933402C05Rik: RIKEN cDNA 4933402C05 gene
1430875_a_at	Pak1ip1: PAK1 interacting protein 1
1430536_a_at	Erh: enhancer of rudimentary homolog (Drosophila)
1430535_at	Tsc22d2: TSC22 domain family 2
1430364_at	Atf7ip2: activating transcription factor 7 interacting protein 2
1430289_a_at	Wdr77: WD repeat domain 77
1430288_x_at	Rps21: ribosomal protein S21
1430216_at	Zfp292: zinc finger protein 292
1430214_a_at	2610020H08Rik: RIKEN cDNA 2610020H08 gene
1430193_at	Casc5 /// LOC677208: cancer susceptibility candidate 5 /// similar to cancer susceptibility candidate 5 isoform 2
1430053_a_at	2810409H07Rik: RIKEN cDNA 2810409H07 gene
1430041_at	6330548G22Rik: RIKEN cDNA 6330548G22 gene
1429953_at	2210011C24Rik: RIKEN cDNA 2210011C24 gene
1429937_at	D530033C11Rik: RIKEN cDNA D530033C11 gene
1429893_at	2810004A10Rik: RIKEN cDNA 2810004A10 gene
1429832_at	Ppih /// LOC433064 /// LOC624822 /// LOC629952 /// LOC665989 /// LOC666411 /// LOC667598 /// LOC669441 /// LOC670964 /// LOC671009 /// LOC676493: peptidyl prolyl isomerase H /// similar to peptidyl prolyl isomerase H /// hypothetical protein LOC624822 /// similar to Peptidyl-prolyl cis-trans isomerase H (PPIase H) (Rotamase H) /// similar to peptidylprolyl isomerase H /// similar to Peptidyl-prol…
1429763_at	Cnih4: cornichon homolog 4 (Drosophila)
1429734_at	4632434I11Rik: RIKEN cDNA 4632434I11 gene
1429724_at	Prpf4: PRP4 pre-mRNA processing factor 4 homolog (yeast)
1429623_at	Zfp644: zinc finger protein 644
1429564_at	Pcgf5: polycomb group ring finger 5
1429561_at	Brf2: BRF2, subunit of RNA polymerase III transcription initiation factor, BRF1-like
1429514_at	Ppap2b: phosphatidic acid phosphatase type 2B
1429501_s_at	Ppm1a: protein phosphatase 1A, magnesium dependent, alpha isoform
1429485_a_at	Utp11l: UTP11-like, U3 small nucleolar ribonucleoprotein, (yeast)
1429456_a_at	Polr3e: polymerase (RNA) III (DNA directed) polypeptide E
1429454_at	Gapvd1: GTPase activating protein and VPS9 domains 1
1429448_s_at	Cxxc6: CXXC finger 6
1429432_at	Bat2d: BAT2 domain containing 1
1429369_at	Tnpo3: transportin 3
1429169_at	Rbm3: RNA binding motif protein 3
1429149_at	Gins3: GINS complex subunit 3 (Psf3 homolog)
1429058_at	1110004B13Rik: RIKEN cDNA 1110004B13 gene
1429048_at	Bloc1s2: biogenesis of lysosome-related organelles complex-1, subunit 2
1429035_at	Dpep3: dipeptidase 3
1429034_at	Eme2: essential meiotic endonuclease 1 homolog 2 (S. pombe)
1428892_at	Ppil1: peptidylprolyl isomerase (cyclophilin)-like 1
1428869_at	Nolc1: nucleolar and coiled-body phosphoprotein 1
1428867_at	4933417E01Rik: RIKEN cDNA 4933417E01 gene
1428844_a_at	Bclaf1: BCL2-associated transcription factor 1
1428805_at	Slc35e3: solute carrier family 35, member E3
1428760_at	Snapc3: small nuclear RNA activating complex, polypeptide 3
1428754_at	3300001M20Rik: RIKEN cDNA 3300001M20 gene
1428681_at	Gm608: gene model 608, (NCBI)
1428674_at	Prpf38b: PRP38 pre-mRNA processing factor 38 (yeast) domain containing B
1428666_at	Nars: asparaginyl-tRNA synthetase
1428563_at	Ddx10: DEAD (Asp-Glu-Ala-Asp) box polypeptide 10
1428561_at	2610002J23Rik: RIKEN cDNA 2610002J23 gene
1428543_at	Ppat: phosphoribosyl pyrophosphate amidotransferase
1428531_at	Ints7: integrator complex subunit 7
1428530_x_at	Rps24 /// LOC629116 /// LOC636056 /// LOC677113: ribosomal protein S24 /// similar to ribosomal protein S24 /// similar to ribosomal protein S24 /// similar to ribosomal protein S24
1428495_at	2410003K15Rik: RIKEN cDNA 2410003K15 gene
1428448_a_at	Gtf3c2: general transcription factor IIIC, polypeptide 2, beta
1428407_at	Hnrpa0: heterogeneous nuclear ribonucleoprotein A0
1428315_at	Ebna1bp2: EBNA1 binding protein 2
1428309_s_at	Pdrg1: p53 and DNA damage regulated 1
1428308_at	Pdrg1: p53 and DNA damage regulated 1
1428289_at	Klf9: Kruppel-like factor 9
1428288_at	Klf9: Kruppel-like factor 9
1428286_at	Mm.29909.1
1428267_at	Dhx40: DEAH (Asp-Glu-Ala-His) box polypeptide 40
1428254_at	Purb: purine rich element binding protein B
1428244_at	Larp1 /// LOC631268: La ribonucleoprotein domain family, member 1 /// similar to la related protein isoform 1
1428228_at	Pgm3: phosphoglucomutase 3
1428227_at	Rest: RE1-silencing transcription factor
1428212_x_at	Rpl31 /// LOC544868 /// LOC632618 /// LOC638399 /// LOC665562 /// LOC667682 /// LOC670381 /// LOC672957 /// LOC673582 /// LOC676592: ribosomal protein L31 /// similar to ribosomal protein L31 /// similar to ribosomal protein L31 /// similar to ribosomal protein L31 /// similar to ribosomal protein L31 /// similar to ribosomal protein L31 /// similar to ribosomal protein L31 /// similar to ribosom…
1428167_a_at	Mpzl1: myelin protein zero-like 1
1428142_at	Etv5: ets variant gene 5
1428099_a_at	Sfrs1: splicing factor, arginine/serine-rich 1 (ASF/SF2)
1428081_at	Klhl21: kelch-like 21 (Drosophila)
1428065_at	Slc44a2: solute carrier family 44, member 2
1428061_at	Hat1: histone aminotransferase 1
1428025_s_at	Pitpnc1: phosphatidylinositol transfer protein, cytoplasmic 1
1427988_s_at	Safb2: scaffold attachment factor B2
1427987_at	Safb2: scaffold attachment factor B2
1427931_s_at	Pdxk: pyridoxal (pyridoxine, vitamin B6) kinase
1427929_a_at	Pdxk: pyridoxal (pyridoxine, vitamin B6) kinase
1427899_at	Rnf6: ring finger protein (C3H2C3 type) 6
1427888_a_at	Spna2 /// LOC381358: spectrin alpha 2 /// similar to Spectrin alpha chain, brain (Spectrin, non-erythroid alpha chain) (Alpha-II spectrin) (Fodrin alpha chain)
1427887_at	2610304G08Rik: RIKEN cDNA 2610304G08 gene
1427881_at	Dnttip2: deoxynucleotidyltransferase, terminal, interacting protein 2
1427875_a_at	1100001I22Rik: RIKEN cDNA 1100001I22 gene
1427689_a_at	Tnip1: TNFAIP3 interacting protein 1
1427603_at	Atf7ip2: activating transcription factor 7 interacting protein 2
1427578_a_at	Itgb4bp: integrin beta 4 binding protein
1427544_a_at	Papola: poly (A) polymerase alpha
1427408_a_at	Thrap3: thyroid hormone receptor associated protein 3
1427364_a_at	Odc1 /// LOC639787 /// LOC666231 /// LOC668343 /// LOC670279 /// LOC671154 /// LOC671973 /// LOC673302: ornithine decarboxylase, structural 1 /// similar to Ornithine decarboxylase (ODC) /// similar to Ornithine decarboxylase (ODC) /// similar to Ornithine decarboxylase (ODC) /// similar to Ornithine decarboxylase (ODC) /// similar to Ornithine decarboxylase (ODC) /// hypothetical protein LOC6719…
1427333_s_at	Sfrs15 /// LOC670368: splicing factor, arginine/serine-rich 15 /// similar to splicing factor, arginine/serine-rich 15
1427296_at	BC010304: cDNA sequence BC010304
1427271_at	Btbd15: BTB (POZ) domain containing 15
1427260_a_at	Tpm3: tropomyosin 3, gamma
1427238_at	Fbxo15: F-box protein 15
1427219_at	Mm.89136.2
1427195_at	Mus musculus, clone IMAGE:3983419, mRNA
1427143_at	Jarid1b: jumonji, AT rich interactive domain 1B (Rbp2 like)
1427055_at	Them4: thioesterase superfamily member 4
1427037_at	Eif4g1: eukaryotic translation initiation factor 4, gamma 1
1426995_a_at	Gfer: growth factor, erv1 (S. cerevisiae)-like (augmenter of liver regeneration)
1426945_at	Ranbp5: RAN binding protein 5
1426921_at	Abcf1: ATP-binding cassette, sub-family F (GCN20), member 1
1426871_at	Fbxo33: F-box only protein 33
1426870_at	Fbxo33: F-box only protein 33
1426853_at	Set: SET translocation
1426845_at	Pdcd2l: programmed cell death 2-like
1426844_a_at	Pdcd2l: programmed cell death 2-like
1426837_at	Metap1: methionyl aminopeptidase 1
1426819_at	Hipk3: homeodomain interacting protein kinase 3
1426810_at	Jmjd1a: jumonji domain containing 1A
1426805_at	Smarca4: SWI/SNF related, matrix associated, actin dependent regulator of chromatin, subfamily a, member 4
1426751_s_at	Nup107: nucleoporin 107
1426728_x_at	Ptdss2: phosphatidylserine synthase 2
1426706_s_at	Xylb: xylulokinase homolog (H. influenzae)
1426703_at	Gak: cyclin G associated kinase
1426698_a_at	Hnrpm: heterogeneous nuclear ribonucleoprotein M
1426674_at	Eif3s9: eukaryotic translation initiation factor 3, subunit 9 (eta)
1426653_at	Mcm3: minichromosome maintenance deficient 3 (S. cerevisiae)
1426646_at	9130011J15Rik: RIKEN cDNA 9130011J15 gene
1426644_at	Tbc1d20: TBC1 domain family, member 20
1426611_at	Psmc2: proteasome (prosome, macropain) 26S subunit, ATPase 2
1426599_a_at	Slc2a1: solute carrier family 2 (facilitated glucose transporter), member 1
1426584_a_at	Sord: sorbitol dehydrogenase
1426578_s_at	Snapap: SNAP-associated protein
1426498_at	Jarid1c: jumonji, AT rich interactive domain 1C (Rbp2 like)
1426481_at	Klhl22: kelch-like 22 (Drosophila)
1426458_at	Slmap: sarcolemma associated protein
1426457_at	Slmap: sarcolemma associated protein
1426416_a_at	Yipf4: Yip1 domain family, member 4
1426407_at	Cugbp1: CUG triplet repeat, RNA binding protein 1
1426404_a_at	Rnf11: ring finger protein 11
1426381_at	Pprc1: peroxisome proliferative activated receptor, gamma, coactivator-related 1
1426289_at	2610028H07Rik: RIKEN cDNA 2610028H07 gene
1426259_at	Pank3: pantothenate kinase 3
1426256_at	Timm17a: translocase of inner mitochondrial membrane 17a
1426213_at	Imp4: IMP4, U3 small nucleolar ribonucleoprotein, homolog (yeast)
1426165_a_at	Casp3: caspase 3
1425993_a_at	Hsp110: heat shock protein 110
1425988_a_at	Hipk1 /// LOC634033: homeodomain interacting protein kinase 1 /// similar to homeodomain-interacting protein kinase 1
1425844_a_at	Rngtt: RNA guanylyltransferase and 5'-phosphatase
1425820_x_at	Gpatc4: G patch domain containing 4
1425729_at	Vmd2l1: vitelliform macular dystrophy 2-like protein 1
1425718_a_at	Ivns1abp: influenza virus NS1A binding protein
1425632_a_at	Pqlc2: PQ loop repeat containing 2
1425548_a_at	Lst1: leukocyte specific transcript 1
1425537_at	Ppm1a: protein phosphatase 1A, magnesium dependent, alpha isoform
1425497_a_at	Prpf4b: PRP4 pre-mRNA processing factor 4 homolog B (yeast)
1425493_at	Bmpr1a: bone morphogenetic protein receptor, type 1A
1425491_at	Bmpr1a: bone morphogenetic protein receptor, type 1A
1425482_s_at	Ankmy2: ankyrin repeat and MYND domain containing 2
1425415_a_at	Slc1a1: solute carrier family 1 (neuronal/epithelial high affinity glutamate transporter, system Xag), member 1
1425163_at	AI661453: expressed sequence AI661453
1425148_a_at	Snx6: sorting nexin 6
1425059_at	Prmt6: protein arginine N-methyltransferase 6
1425042_s_at	Pelp1: proline, glutamic acid and leucine rich protein 1
1424947_at	Dync1li1: dynein cytoplasmic 1 light intermediate chain 1
1424858_at	L2hgdh: L-2-hydroxyglutarate dehydrogenase
1424735_at	Slc25a25: solute carrier family 25 (mitochondrial carrier, phosphate carrier), member 25
1424675_at	Slc39a6: solute carrier family 39 (metal ion transporter), member 6
1424662_at	Pmpca: peptidase (mitochondrial processing) alpha
1424661_at	Pmpca: peptidase (mitochondrial processing) alpha
1424611_x_at	Trub2: TruB pseudouridine (psi) synthase homolog 2 (E. coli)
1424574_at	Tmed5: transmembrane emp24 protein transport domain containing 5
1424548_at	Zgpat: zinc finger, CCCH-type with G patch domain
1424540_at	Hipk1: homeodomain interacting protein kinase 1
1424532_at	Ylpm1: YLP motif containing 1
1424483_at	Mm.29500.1
1424478_at	Bbs2: Bardet-Biedl syndrome 2 homolog (human)
1424473_at	Polr2h: polymerase (RNA) II (DNA directed) polypeptide H
1424469_a_at	Cpsf4: cleavage and polyadenylation specific factor 4
1424440_at	Mrps6: mitochondrial ribosomal protein S6
1424420_at	Ccpg1: cell cycle progression 1
1424411_at	AI840826: expressed sequence AI840826
1424323_at	Noc2l: nucleolar complex associated 2 homolog (S. cerevisiae)
1424237_at	Zfp639: zinc finger protein 639
1424217_at	Papola: poly (A) polymerase alpha
1424200_s_at	Seh1l: SEH1-like (S. cerevisiae
1424161_at	Ddx27: DEAD (Asp-Glu-Ala-Asp) box polypeptide 27
1424152_at	CDNA clone IMAGE:30031514
1424144_at	Cdt1: chromatin licensing and DNA replication factor 1
1424134_at	Rspry1: ring finger and SPRY domain containing 1
1424112_at	Igf2r: insulin-like growth factor 2 receptor
1424111_at	Igf2r: insulin-like growth factor 2 receptor
1424088_at	Myg1: melanocyte proliferating gene 1
1424079_x_at	2900073H19Rik: RIKEN cDNA 2900073H19 gene
1424052_at	Thap4: THAP domain containing 4
1424000_a_at	Rps11: ribosomal protein S11
1423998_at	Gtf3c5: general transcription factor IIIC, polypeptide 5
1423982_at	Fusip1: FUS interacting protein (serine-arginine rich) 1
1423882_at	Rfwd3: ring finger and WD repeat domain 3
1423863_at	Abcf2: ATP-binding cassette, sub-family F (GCN20), member 2
1423861_at	Plekhf2: pleckstrin homology domain containing, family F (with FYVE domain) member 2
1423823_at	2610012O22Rik: RIKEN cDNA 2610012O22 gene
1423813_at	Kif22: kinesin family member 22
1423806_at	Ints4: integrator complex subunit 4
1423783_at	Tor2a: torsin family 2, member A
1423782_at	Mobk1b: MOB1, Mps One Binder kinase activator-like 1B (yeast)
1423775_s_at	Prc1: protein regulator of cytokinesis 1
1423774_a_at	Prc1: protein regulator of cytokinesis 1
1423735_a_at	Wdr36: WD repeat domain 36
1423722_at	Tmem49: transmembrane protein 49
1423687_a_at	Man2c1: mannosidase, alpha, class 2C, member 1
1423670_a_at	Srpr: signal recognition particle receptor ('docking protein')
1423667_at	Mat2a: methionine adenosyltransferase II, alpha
1423658_at	Sppl3: signal peptide peptidase 3
1423653_at	Atp1a1: ATPase, Na+/K+ transporting, alpha 1 polypeptide
1423566_a_at	Hsp110: heat shock protein 110
1423564_a_at	Paics: phosphoribosylaminoimidazole carboxylase, phosphoribosylaminoribosylaminoimidazole, succinocarboxamide synthetase
1423480_at	Nol11: nucleolar protein 11
1423475_at	Cnnm2: cyclin M2
1423447_at	Clpx: caseinolytic peptidase X (E.coli)
1423430_at	Mybbp1a: MYB binding protein (P160) 1a
1423423_at	Pdia3: protein disulfide isomerase associated 3
1423417_at	Smarcc1: SWI/SNF related, matrix associated, actin dependent regulator of chromatin, subfamily c, member 1
1423416_at	Smarcc1: SWI/SNF related, matrix associated, actin dependent regulator of chromatin, subfamily c, member 1
1423363_at	Sort1: sortilin 1
1423358_at	1810009K13Rik: RIKEN cDNA 1810009K13 gene
1423309_at	Tgoln1: trans-golgi network protein
1423263_at	H3f3a: H3 histone, family 3A
1423230_at	Inpp5e: inositol polyphosphate-5-phosphatase E
1423195_at	Hiat1: hippocampus abundant gene transcript 1
1423187_at	Gabarapl2: gamma-aminobutyric acid (GABA-A) receptor-associated protein-like 2
1423165_a_at	Mta2: metastasis-associated gene family, member 2
1423143_at	Gtpbp4: GTP binding protein 4
1423130_a_at	Sfrs5 /// LOC622469: splicing factor, arginine/serine-rich 5 (SRp40, HRS) /// similar to Splicing factor, arginine/serine-rich 5 (Pre-mRNA splicing factor SRP40) (Insulin-induced growth response protein CL-4) (Delayed-early protein HRS)
1423107_at	Ube2b: ubiquitin-conjugating enzyme E2B, RAD6 homology (S. cerevisiae)
1423069_at	Adnp: activity-dependent neuroprotective protein
1423060_at	Pa2g4: proliferation-associated 2G4
1423052_at	Arf4: ADP-ribosylation factor 4
1423030_at	Vcp /// LOC675857: valosin containing protein /// similar to Transitional endoplasmic reticulum ATPase (TER ATPase) (15S Mg(2+)-ATPase p97 subunit) (Valosin-containing protein) (VCP)
1422998_a_at	Glrx2: glutaredoxin 2 (thioltransferase)
1422971_at	Gcn5l2: GCN5 general control of amino acid synthesis-like 2 (yeast)
1422967_a_at	Tfrc: transferrin receptor
1422966_a_at	Tfrc: transferrin receptor
1422897_at	Slc22a12: solute carrier family 22 (organic anion/cation transporter), member 12
1422847_a_at	Prkcd: protein kinase C, delta
1422844_a_at	Wdr77: WD repeat domain 77
1422802_at	Defcr3: defensin related cryptdin 3
1422794_at	Cul3: cullin 3
1422793_at	Pafah1b2: platelet-activating factor acetylhydrolase, isoform 1b, alpha2 subunit
1422671_s_at	Naalad2: N-acetylated alpha-linked acidic dipeptidase 2
1422623_x_at	Rpl41: Ribosomal protein L41
1422599_s_at	Zfp143: zinc finger protein 143
1422570_at	Yy1: YY1 transcription factor
1422513_at	Ccnf: cyclin F
1422497_at	Slc30a5: solute carrier family 30 (zinc transporter), member 5
1422480_at	Snx3: sorting nexin 3
1422475_a_at	Rps3a: ribosomal protein S3a
1422444_at	Itga6: integrin alpha 6
1422341_s_at	Lypla3: lysophospholipase 3
1422307_at	Mm.218588.1
1422264_s_at	Klf9: Kruppel-like factor 9
1421985_a_at	Eif4e2: eukaryotic translation initiation factor 4E member 2
1421977_at	Mmp19: matrix metallopeptidase 19
1421968_a_at	Nipa2: non imprinted in Prader-Willi/Angelman syndrome 2 homolog (human)
1421945_a_at	Bxdc1: brix domain containing 1
1421905_at	Ncoa6ip: nuclear receptor coactivator 6 interacting protein
1421904_at	Ncoa6ip: nuclear receptor coactivator 6 interacting protein
1421895_at	Eif2s3x /// LOC673373: eukaryotic translation initiation factor 2, subunit 3, structural gene X-linked /// similar to eukaryotic translation initiation factor 2, subunit 3, structural gene X-linked
1421889_a_at	Aplp2: amyloid beta (A4) precursor-like protein 2
1421886_at	Sos1: Son of sevenless homolog 1 (Drosophila)
1421885_at	Sos1: Son of sevenless homolog 1 (Drosophila)
1421823_a_at	Ppp2cb: protein phosphatase 2 (formerly 2A), catalytic subunit, beta isoform
1421751_a_at	Psmd14: proteasome (prosome, macropain) 26S subunit, non-ATPase, 14
1421491_a_at	Tmem49: transmembrane protein 49
1421344_a_at	Jub: ajuba
1421298_a_at	Hipk1: homeodomain interacting protein kinase 1
1421284_at	Pign: phosphatidylinositol glycan, class N
1421233_at	Pknox1: Pbx/knotted 1 homeobox
1421071_at	Vhlh: von Hippel-Lindau syndrome homolog
1421061_at	Guca1a: guanylate cyclase activator 1a (retina)
1421022_x_at	Acyp1: acylphosphatase 1, erythrocyte (common) type
1421019_at	1700021F05Rik: RIKEN cDNA 1700021F05 gene
1421013_at	Pitpnb: phosphatidylinositol transfer protein, beta
1420978_at	Nrf1: nuclear respiratory factor 1
1420897_at	Snap23: synaptosomal-associated protein 23
1420822_s_at	Sgpp1: sphingosine-1-phosphate phosphatase 1
1420821_at	Sgpp1: sphingosine-1-phosphate phosphatase 1
1420640_at	Jmy: junction-mediating and regulatory protein
1420639_at	Jmy: junction-mediating and regulatory protein
1420626_at	2410016F19Rik: RIKEN cDNA 2410016F19 gene
1420548_a_at	2310008H09Rik: RIKEN cDNA 2310008H09 gene
1420509_at	Srfbp1: serum response factor binding protein 1
1420497_a_at	Cebpz: CCAAT/enhancer binding protein zeta
1420486_at	Nol7: nucleolar protein 7
1420481_at	Cnnm3: cyclin M3
1420233_at	Mm.215042.2
1420158_s_at	Abcf1: ATP-binding cassette, sub-family F (GCN20), member 1
1420157_s_at	Abcf1: ATP-binding cassette, sub-family F (GCN20), member 1
1420080_a_at	Gfpt1: glutamine fructose-6-phosphate transaminase 1
1420024_s_at	Etf1: eukaryotic translation termination factor 1
1419984_s_at	Zfp644: zinc finger protein 644
1419944_at	Ccnb1: cyclin B1
1419934_at	Mm.198379.1
1419809_s_at	Cog4: component of oligomeric golgi complex 4
1419703_at	Col5a3: procollagen, type V, alpha 3
1419656_at	Slc25a36: solute carrier family 25, member 36
1419642_at	Purb: purine rich element binding protein B
1419641_at	Purb: purine rich element binding protein B
1419575_s_at	Zfp292: zinc finger protein 292
1419568_at	Mapk1: mitogen activated protein kinase 1
1419516_at	D0HXS9928E: DNA segment, human DXS9928E
1419414_at	Gng13: guanine nucleotide binding protein 13, gamma
1419351_a_at	0610007P06Rik: RIKEN cDNA 0610007P06 gene
1419309_at	Pdpn: podoplanin
1419263_a_at	Adrm1: adhesion regulating molecule 1
1419205_x_at	Gpatc4: G patch domain containing 4
1419191_at	Hipk3: homeodomain interacting protein kinase 3
1419104_at	Abhd6: abhydrolase domain containing 6
1419103_a_at	Abhd6: abhydrolase domain containing 6
1418986_a_at	Uxt: ubiquitously expressed transcript
1418883_a_at	Pabpc1: poly A binding protein, cytoplasmic 1
1418863_at	Gata4: GATA binding protein 4
1418765_at	Timd2: T-cell immunoglobulin and mucin domain containing 2
1418761_at	Igf2bp1: insulin-like growth factor 2 mRNA binding protein 1
1418640_at	Sirt1: sirtuin 1 ((silent mating type information regulation 2, homolog) 1 (S. cerevisiae)
1418631_at	Ube2h: ubiquitin-conjugating enzyme E2H
1418572_x_at	Tnfrsf12a: tumor necrosis factor receptor superfamily, member 12a
1418571_at	Tnfrsf12a: tumor necrosis factor receptor superfamily, member 12a
1418527_a_at	Fusip1: FUS interacting protein (serine-arginine rich) 1
1418516_at	Mtf2: metal response element binding transcription factor 2
1418458_at	Anapc7: anaphase promoting complex subunit 7
1418444_a_at	Mir16: membrane interacting protein of RGS16
1418401_a_at	Dusp16: dual specificity phosphatase 16
1418338_at	Wdr33: WD repeat domain 33
1418321_at	Dci: dodecenoyl-Coenzyme A delta isomerase (3,2 trans-enoyl-Coenyme A isomerase)
1418273_a_at	Rpl30 /// LOC666899 /// LOC670014 /// LOC675333 /// LOC677010: ribosomal protein L30 /// similar to ribosomal protein L30 /// similar to ribosomal protein L30 /// similar to ribosomal protein L30 /// similar to ribosomal protein L30
1418248_at	Gla: galactosidase, alpha
1418081_at	Wbscr18: Williams-Beuren syndrome chromosome region 18 homolog (human)
1418067_at	Cfl2: cofilin 2, muscle
1417966_at	Mrpl39: mitochondrial ribosomal protein L39
1417873_at	Pwp1: PWP1 homolog (S. cerevisiae)
1417845_at	Cldn6: claudin 6
1417841_at	Pxmp2: peroxisomal membrane protein 2
1417820_at	Tor1b: torsin family 1, member B
1417819_at	Tor1b: torsin family 1, member B
1417718_at	Eif3s4: eukaryotic translation initiation factor 3, subunit 4 (delta)
1417690_at	Prkag1: protein kinase, AMP-activated, gamma 1 non-catalytic subunit
1417675_a_at	Mdn1: midasin homolog (yeast)
1417664_a_at	Ndrg3: N-myc downstream regulated gene 3
1417623_at	Slc12a2: solute carrier family 12, member 2
1417622_at	Slc12a2: solute carrier family 12, member 2
1417534_at	Itgb5: integrin beta 5
1417533_a_at	Itgb5: integrin beta 5
1417503_at	Rfc2: replication factor C (activator 1) 2
1417499_at	Timm10: translocase of inner mitochondrial membrane 10 homolog (yeast)
1417490_at	Ctsb: cathepsin B
1417404_at	Elovl6: ELOVL family member 6, elongation of long chain fatty acids (yeast)
1417390_at	Xab1: XPA binding protein 1
1417315_at	Gripap1: GRIP1 associated protein 1
1417299_at	Nek2: NIMA (never in mitosis gene a)-related expressed kinase 2
1417269_at	Cdk9: cyclin-dependent kinase 9 (CDC2-related kinase)
1417254_at	Spata5: spermatogenesis associated 5
1417191_at	Dnajb9: DnaJ (Hsp40) homolog, subfamily B, member 9
1417167_at	Exosc5: exosome component 5
1417100_at	Cd320: CD320 antigen
1417080_a_at	Sitpec: signaling intermediate in Toll pathway-evolutionarily conserved
1417068_a_at	Ptpn1: protein tyrosine phosphatase, non-receptor type 1
1417057_a_at	Ppid /// Lamp3 /// LOC671770: peptidylprolyl isomerase D (cyclophilin D) /// lysosomal-associated membrane protein 3 /// similar to peptidylprolyl isomerase D
1417055_at	0610009D07Rik: RIKEN cDNA 0610009D07 gene
1417054_a_at	0610009D07Rik: RIKEN cDNA 0610009D07 gene
1417041_at	Rpo1-1: RNA polymerase 1-1
1416973_at	Nhp2l1: NHP2 non-histone chromosome protein 2-like 1 (S. cerevisiae)
1416881_at	Mcl1: myeloid cell leukemia sequence 1
1416854_at	Slc34a2: solute carrier family 34 (sodium phosphate), member 2
1416792_at	Ppm1g: protein phosphatase 1G (formerly 2C), magnesium-dependent, gamma isoform
1416742_at	Cfdp1: craniofacial development protein 1
1416685_s_at	Fbl: fibrillarin
1416684_at	Fbl: fibrillarin
1416662_at	Sardh: sarcosine dehydrogenase
1416660_at	Eif3s10: eukaryotic translation initiation factor 3, subunit 10 (theta)
1416629_at	Slc1a5: solute carrier family 1 (neutral amino acid transporter), member 5
1416624_a_at	Uba52 /// LOC666586 /// LOC669193 /// LOC676687: ubiquitin A-52 residue ribosomal protein fusion product 1 /// similar to ubiquitin A-52 residue ribosomal protein fusion product 1 /// similar to ubiquitin A-52 residue ribosomal protein fusion product 1 /// similar to ubiquitin A-52 residue ribosomal protein fusion product 1
1416552_at	Dppa5: developmental pluripotency associated 5
1416506_at	Psma6: proteasome (prosome, macropain) subunit, alpha type 6
1416496_at	Mrfap1: Morf4 family associated protein 1
1416490_at	Tmed6: transmembrane emp24 protein transport domain containing 6
1416443_a_at	Uble1a: ubiquitin-like 1 (sentrin) activating enzyme E1A
1416432_at	Pfkfb3: 6-phosphofructo-2-kinase/fructose-2,6-biphosphatase 3
1416426_at	Rab5a: RAB5A, member RAS oncogene family
1416399_a_at	Hmox2: heme oxygenase (decycling) 2
1416393_at	Emg1: EMG1 nucleolar protein homolog (S. cerevisiae)
1416382_at	Ctsc: cathepsin C
1416362_a_at	Fkbp4: FK506 binding protein 4
1416345_at	Timm8a1: translocase of inner mitochondrial membrane 8 homolog a1 (yeast)
1416312_at	Rars: arginyl-tRNA synthetase
1416309_at	Nusap1: nucleolar and spindle associated protein 1
1416240_at	Psmb7: proteasome (prosome, macropain) subunit, beta type 7
1416224_at	Zbtb17: zinc finger and BTB domain containing 17
1416217_a_at	Rpl37a: ribosomal protein L37a
1416209_at	Glud1: glutamate dehydrogenase 1
1416189_a_at	Sec61a1: Sec61 alpha 1 subunit (S. cerevisiae)
1416106_at	Kti12: KTI12 homolog, chromatin associated (S. cerevisiae)
1416100_at	Eif3s7: eukaryotic translation initiation factor 3, subunit 7 (zeta)
1416089_at	Rps15: ribosomal protein S15
1416084_at	Za20d2: zinc finger, A20 domain containing 2
1416065_a_at	Ankrd10: ankyrin repeat domain 10
1416049_at	Gldc: glycine decarboxylase
1416028_a_at	Hn1: hematological and neurological expressed sequence 1
1416018_at	Dr1: down-regulator of transcription 1
1415962_at	Eif3s3: eukaryotic translation initiation factor 3, subunit 3 (gamma)
1415945_at	Mcm5: minichromosome maintenance deficient 5, cell division cycle 46 (S. cerevisiae)
1415887_at	Tfg: Trk-fused gene
1415876_a_at	Rps26: ribosomal protein S26
1415859_at	Eif3s8: eukaryotic translation initiation factor 3, subunit 8
1415858_at	Eif3s8: eukaryotic translation initiation factor 3, subunit 8
