# Supplementary material for: A Novel and Critical Role for Oct4 as a Regulator of the Maternal-Embryonic Transition
Source: PLoS One. 2008 Dec 31;3(12):e4109. doi: 10.1371/journal.pone.0004109 (PMC2614881; doi:10.1371/journal.pone.0004109)
Supplement: Table S5 — Genes that have higher expression levels in Ccna2-MO-injected compared to uninjected embryos. (0.03 MB XLS) [file pone.0004109.s013.xls]

## Sheet: Table S5
probe set	gene	Table S5. Genes that have higher expression levels in Ccna2-MO-injected compared to uninjected embryos.
1459816_x_at	Mm.69144.1
1459522_s_at	Gyg: glycogenin
1456057_x_at	Tmem109: transmembrane protein 109
1455871_s_at	Tax1bp3 /// Rpl13: Tax1 (human T-cell leukemia virus type I) binding protein 3 /// ribosomal protein L13
1454648_s_at	D10Wsu102e: DNA segment, Chr 10, Wayne State University 102, expressed
1452834_at	2600010E01Rik: RIKEN cDNA 2600010E01 gene
1448429_at	Gyg: glycogenin
1448354_at	G6pdx: glucose-6-phosphate dehydrogenase X-linked
1447830_s_at	Rgs2: regulator of G-protein signaling 2
1447377_at	Gm428 /// LOC623180 /// LOC623197 /// LOC623210 /// LOC623219: gene model 428, (NCBI) /// hypothetical LOC623180 /// hypothetical LOC623197 /// hypothetical LOC623210 /// hypothetical LOC623219
1443961_at	LOC627488 /// LOC627520 /// LOC667692 /// LOC667695 /// LOC673990: similar to THO complex subunit 4 (Tho4) (RNA and export factor binding protein 1) (REF1-I) (Ally of AML-1 and LEF-1) (Aly/REF) /// similar to THO complex subunit 4 (Tho4) (RNA and export factor binding protein 1) (REF1-I) (Ally of AML-1 and LEF-1) (Aly/REF) /// similar to THO complex subunit 4 (Tho4) (RNA and export factor binding…
1437845_x_at	Pofut2: protein O-fucosyltransferase 2
1437725_x_at	Tm2d2: TM2 domain containing 2
1437450_x_at	2700060E02Rik: RIKEN cDNA 2700060E02 gene
1437008_x_at	Tmem109: transmembrane protein 109
1434494_at	Zar1: zygote arrest 1
1428513_at	Calcoco1: calcium binding and coiled coil domain 1
1426279_at	5830415L20Rik: RIKEN cDNA 5830415L20 gene
1425811_a_at	Csrp1: cysteine and glycine-rich protein 1
1425759_at	Nobox: NOBOX oogenesis homeobox
1425204_s_at	Ddx19a /// Ddx19b: DEAD (Asp-Glu-Ala-Asp) box polypeptide 19a /// DEAD (Asp-Glu-Ala-Asp) box polypeptide 19b
1424560_at	Pstpip1: proline-serine-threonine phosphatase-interacting protein 1
1423942_a_at	Camk2g: calcium/calmodulin-dependent protein kinase II gamma
1423854_a_at	Rasl11b: RAS-like, family 11, member B
1420114_s_at	2410022L05Rik: RIKEN cDNA 2410022L05 gene
1419248_at	Rgs2: regulator of G-protein signaling 2
1419247_at	Rgs2: regulator of G-protein signaling 2
1417927_at	Ddx19a: DEAD (Asp-Glu-Ala-Asp) box polypeptide 19a
1417609_at	Ube2a: ubiquitin-conjugating enzyme E2A, RAD6 homolog (S. cerevisiae)
1417428_at	Gng3: guanine nucleotide binding protein (G protein), gamma 3 subunit
1417101_at	Hspa2: heat shock protein 2
1416810_at	Mea1: male enhanced antigen 1
1416621_at	Llgl1: lethal giant larvae homolog 1 (Drosophila)
1415975_at	Carhsp1: calcium regulated heat stable protein 1
1460626_at	Sept11: septin 11
1460561_x_at	Sepw1: selenoprotein W, muscle 1
1460460_a_at	Gorasp2: golgi reassembly stacking protein 2
1460399_at	BC018601: cDNA sequence BC018601
1459089_at	LOC545637 /// LOC623272 /// LOC623281 /// LOC636750 /// LOC667780: hypothetical LOC545637 /// hypothetical LOC623272 /// hypothetical LOC623281 /// hypothetical protein LOC636750 /// hypothetical protein LOC667780
1457632_s_at	Mrg1: myeloid ecotropic viral integration site-related gene 1
1456695_x_at	Anapc5: anaphase-promoting complex subunit 5
1456425_at	9230115E21Rik: RIKEN cDNA 9230115E21 gene
1455975_x_at	Zfp313: zinc finger protein 313
1455815_a_at	Ywhab: tyrosine 3-monooxygenase/tryptophan 5-monooxygenase activation protein, beta polypeptide
1455570_x_at	Cnn3: calponin 3, acidic
1455069_x_at	Slc25a4: solute carrier family 25 (mitochondrial carrier, adenine nucleotide translocator), member 4
1454888_at	Pfdn4: prefoldin 4
1453308_at	8430429K09Rik: RIKEN cDNA 8430429K09 gene
1453094_at	Ches1: checkpoint suppressor 1
1452964_at	Ttll11: tubulin tyrosine ligase-like family, member 11
1452800_a_at	0610008C08Rik /// LOC621156 /// LOC631337: RIKEN cDNA 0610008C08 gene /// hypothetical LOC621156 /// hypothetical protein LOC631337
1452782_a_at	Txn2: thioredoxin 2
1452743_at	Mm.27444.1
1452409_at	Gltscr2: glioma tumor suppressor candidate region gene 2
1452305_s_at	2610510J17Rik: RIKEN cDNA 2610510J17 gene
1451987_at	Arrb2: arrestin, beta 2
1451843_a_at	Ggta1: glycoprotein galactosyltransferase alpha 1, 3
1451346_at	Mtap: methylthioadenosine phosphorylase
1451162_at	Hsbp1: heat shock factor binding protein 1
1451135_at	Gtf2b: general transcription factor IIB
1451012_a_at	Csda: cold shock domain protein A
1450522_a_at	H1f0: H1 histone family, member 0
1450186_s_at	Gnas: GNAS (guanine nucleotide binding protein, alpha stimulating) complex locus
1450183_a_at	Lnk: linker of T-cell receptor pathways
1449852_a_at	Ehd4: EH-domain containing 4
1448824_at	Ube2j1: ubiquitin-conjugating enzyme E2, J1
1448772_at	Ube2a: ubiquitin-conjugating enzyme E2A, RAD6 homolog (S. cerevisiae)
1448411_at	Wfs1: Wolfram syndrome 1 homolog (human)
1448260_at	Uchl1: ubiquitin carboxy-terminal hydrolase L1
1448238_at	2700060E02Rik: RIKEN cDNA 2700060E02 gene
1448119_at	Bpgm: 2,3-bisphosphoglycerate mutase
1447833_x_at	Mfap2: microfibrillar-associated protein 2
1447720_x_at	Prkaca: protein kinase, cAMP dependent, catalytic, alpha
1446662_at	4930562C15Rik: RIKEN cDNA 4930562C15 gene
1443918_at	2700050L05Rik: RIKEN cDNA 2700050L05 gene
1442953_at	Transcribed locus
1442142_at	2700050L05Rik: RIKEN cDNA 2700050L05 gene
1441104_at	Myo5b: myosin Vb
1439440_x_at	Ptk9l: protein tyrosine kinase 9-like (A6-related protein)
1438928_x_at	Ninj1: ninjurin 1
1438662_at	LOC433810: similar to transmembrane protein SHREW1
1438181_x_at	Tm2d2: TM2 domain containing 2
1437638_at	Srrm2: serine/arginine repetitive matrix 2
1436797_a_at	Surf4: surfeit gene 4
1436783_x_at	Ywhab: tyrosine 3-monooxygenase/tryptophan 5-monooxygenase activation protein, beta polypeptide
1436689_a_at	Aldh9a1: aldehyde dehydrogenase 9, subfamily A1
1436004_at	Usp27x: ubiquitin specific peptidase 27, X chromosome
1435930_at	Zfp291: zinc finger protein 291
1435693_at	Mall: mal, T-cell differentiation protein-like
1435587_at	Pcid2: PCI domain containing 2
1435464_at	1110003E01Rik: RIKEN cDNA 1110003E01 gene
1435413_x_at	2700060E02Rik: RIKEN cDNA 2700060E02 gene
1434921_at	Nr2e1: nuclear receptor subfamily 2, group E, member 1
1434316_at	Chsy1: carbohydrate (chondroitin) synthase 1
1434181_at	Plekhc1: pleckstrin homology domain containing, family C (with FERM domain) member 1
1433703_s_at	Bahd1: bromo adjacent homology domain containing 1
1433668_at	Pnrc1: proline-rich nuclear receptor coactivator 1
1433606_at	Dcp1a: decapping enzyme
1431933_a_at	Dcp1a: decapping enzyme
1429682_at	4930431B09Rik: RIKEN cDNA 4930431B09 gene
1429681_a_at	Gpsn2: glycoprotein, synaptic 2
1429636_at	1700010D01Rik /// MGC118250: RIKEN cDNA 1700010D01 gene /// similar to hypothetical protein LOC76386
1429602_at	Cd164l2: D164 sialomucin-like 2
1429325_at	Wdr51b: WD repeat domain 51B
1429158_at	Fbxo28: F-box protein 28
1428971_at	5730405I09Rik: RIKEN cDNA 5730405I09 gene
1428771_at	2410127E18Rik: RIKEN cDNA 2410127E18 gene
1428401_at	Zcchc3: zinc finger, CCHC domain containing 3
1428275_at	Abhd13: abhydrolase domain containing 13
1428121_at	2610528K11Rik: RIKEN cDNA 2610528K11 gene
1428086_at	Dnm1l: dynamin 1-like
1428062_at	Cpa1: carboxypeptidase A1
1427874_at	Zfp313: zinc finger protein 313
1427778_at	Defb8: defensin beta 8
1427640_a_at	Runx1t1: runt-related transcription factor 1; translocated to, 1 (cyclin D-related)
1427300_at	Lhx8: LIM homeobox protein 8
1427105_at	2610510J17Rik: RIKEN cDNA 2610510J17 gene
1426849_at	Sec24b: SEC24 related gene family, member B (S. cerevisiae)
1426839_at	Pold3: polymerase (DNA-directed), delta 3, accessory subunit
1425974_a_at	Trim25: tripartite motif protein 25
1425964_x_at	Hspb1: heat shock protein 1
1425587_a_at	Ptprj: protein tyrosine phosphatase, receptor type, J
1425452_s_at	Ptprj /// AW125753: protein tyrosine phosphatase, receptor type, J /// expressed sequence AW125753
1425108_a_at	BC004728: cDNA sequence BC004728
1424936_a_at	Dnahc8: dynein, axonemal, heavy chain 8
1424640_at	Arl8a: ADP-ribosylation factor-like 8A
1424547_at	Car10: carbonic anhydrase 10
1424386_at	Reep2: receptor accessory protein 2
1424139_at	Rap1a: RAS-related protein-1a
1423906_at	Hsbp1: heat shock factor binding protein 1
1423588_at	Arpc4: actin related protein 2/3 complex, subunit 4
1423250_a_at	Tgfb2: transforming growth factor, beta 2
1423077_at	Snx9: sorting nexin 9
1422959_s_at	Zfp313: zinc finger protein 313
1422762_at	Kif17: kinesin family member 17
1422495_a_at	Hmgn1: high mobility group nucleosomal binding domain 1
1422432_at	Dbi: diazepam binding inhibitor
1422327_s_at	G6pd2 /// G6pdx: glucose-6-phosphate dehydrogenase 2 /// glucose-6-phosphate dehydrogenase X-linked
1422064_a_at	Zbtb20: zinc finger and BTB domain containing 20
1421829_at	Ak3l1: adenylate kinase 3 alpha-like 1
1420900_a_at	Rab18: RAB18, member RAS oncogene family
1420880_a_at	Ywhab: tyrosine 3-monooxygenase/tryptophan 5-monooxygenase activation protein, beta polypeptide
1420879_a_at	Ywhab: tyrosine 3-monooxygenase/tryptophan 5-monooxygenase activation protein, beta polypeptide
1420816_at	Ywhag: 3-monooxygenase/tryptophan 5-monooxygenase activation protein, gamma polypeptide
1420808_at	Ncoa4 /// LOC627557: nuclear receptor coactivator 4 /// similar to nuclear receptor coactivator 4
1420570_x_at	Tcl1b3: T-cell leukemia/lymphoma 1B, 3
1420197_at	Gadd45b: Growth arrest and DNA-damage-inducible 45 beta
1419545_a_at	Atp6v1c1: ATPase, H+ transporting, lysosomal V1 subunit C1
1418483_a_at	Ggta1: glycoprotein galactosyltransferase alpha 1, 3
1418478_at	Lmo1: LIM domain only 1
1418005_at	Sdhb: succinate dehydrogenase complex, subunit B, iron sulfur (Ip)
1417916_a_at	Fxc1: fractured callus expressed transcript 1
1417204_at	Kdelr2: KDEL (Lys-Asp-Glu-Leu) endoplasmic reticulum protein retention receptor 2
1417136_s_at	Srpk2: serine/arginine-rich protein specific kinase 2
1417135_at	Srpk2: serine/arginine-rich protein specific kinase 2
1417083_at	Sec61b: Sec61 beta subunit
1416964_at	Eefsec: eukaryotic elongation factor, selenocysteine-tRNA-specific
1416950_at	Tnfaip8: tumor necrosis factor, alpha-induced protein 8
1416816_at	Nek7: NIMA (never in mitosis gene a)-related expressed kinase 7
1416632_at	Mod1 /// LOC624892 /// LOC677317: malic enzyme, supernatant /// similar to NADP-dependent malic enzyme (NADP-ME) (Malic enzyme 1) /// similar to NADP-dependent malic enzyme (NADP-ME) (Malic enzyme 1)
1416117_at	Orc3l: origin recognition complex, subunit 3-like (S. cerevisiae)
1416113_at	Fkbp8: FK506 binding protein 8
1415982_at	Herpud2: HERPUD family member 2
1415864_at	Bpgm: 2,3-bisphosphoglycerate mutase
1415814_at	Atp6v1b2: ATPase, H+ transporting, lysosomal V1 subunit B2
