# Supplementary material for: A Novel and Critical Role for Oct4 as a Regulator of the Maternal-Embryonic Transition
Source: PLoS One. 2008 Dec 31;3(12):e4109. doi: 10.1371/journal.pone.0004109 (PMC2614881; doi:10.1371/journal.pone.0004109)
Supplement: Table S6 — Genes that have lower expression levels in Ccna2-MO-injected compared to uninjected embryos. (0.04 MB XLS) [file pone.0004109.s014.xls]

## Sheet: Table S6
probe set	gene	Table S6. Genes that have lower expression levels in Ccna2-MO-injected compared to uninjected embryos.
1460432_a_at	Eif3s6: eukaryotic translation initiation factor 3, subunit 6
1457034_at	D14Abb1e: DNA segment, Chr 14, Abbott 1 expressed
1456626_a_at	1110005A23Rik /// LOC625193 /// LOC636633: RIKEN cDNA 1110005A23 gene /// similar to cytokine induced protein 29 kDa /// similar to cytokine induced protein 29 kDa
1456598_at	LOC545761 /// AU018829 /// LOC546201 /// LOC619753 /// LOC621019 /// LOC622792 /// LOC664993 /// LOC665003 /// LOC665558 /// LOC665616 /// LOC665711 /// LOC665718 /// LOC665723 /// LOC665802 /// LOC666058 /// LOC666140: similar to PRAME family member 8 /// expressed sequence AU018829 /// similar to PRAME family member 8 /// similar to PRAME family member 8 /// similar to PRAME family member 8 ///…
1456521_at	Transcribed locus
1456341_a_at	Klf9: Kruppel-like factor 9
1456154_at	Zfp444: Zinc finger protein 444
1455818_at	4930427A07Rik: RIKEN cDNA 4930427A07 gene
1455508_at	A530082C11Rik: RIKEN cDNA A530082C11 gene
1455504_a_at	Mkrn1: makorin, ring finger protein, 1
1454955_at	Ipo7: importin 7
1454799_at	A230097K15Rik: RIKEN cDNA A230097K15 gene
1454607_s_at	Psat1: phosphoserine aminotransferase 1
1453601_at	Zfp710: zinc finger protein 710
1453171_s_at	Ppm1a: protein phosphatase 1A, magnesium dependent, alpha isoform
1452795_at	1110008B24Rik: RIKEN cDNA 1110008B24 gene
1452454_at	Sdad1: SDA1 domain containing 1
1452315_at	Kif11: kinesin family member 11
1452236_at	Abcf1: ATP-binding cassette, sub-family F (GCN20), member 1
1452095_a_at	H47: histocompatibility 47
1451878_a_at	Jmy: junction-mediating and regulatory protein
1451128_s_at	Kif22: kinesin family member 22
1451042_a_at	Mina: myc induced nuclear antigen
1450744_at	Ell2: elongation factor RNA polymerase II 2
1450423_s_at	Bxdc1: brix domain containing 1
1449396_at	Aoc3: amine oxidase, copper containing 3
1448848_at	Tor1b: torsin family 1, member B
1448780_at	Slc12a2: solute carrier family 12, member 2
1448704_s_at	H47: histocompatibility 47
1448271_a_at	Ddx21: DEAD (Asp-Glu-Ala-Asp) box polypeptide 21
1448263_a_at	Cndp2: CNDP dipeptidase 2 (metallopeptidase M20 family)
1448230_at	Usp10: ubiquitin specific peptidase 10
1448128_at	Ppgb: protective protein for beta-galactosidase
1444257_at	Prr11: proline rich 11
1443920_at	Ccdc66: coiled-coil domain containing 66
1442362_at	Gm104: gene model 104, (NCBI)
1442106_at	Fancm: Fanconi anemia, complementation group M
1441285_at	4833426J09Rik: RIKEN cDNA 4833426J09 gene
1440831_at	Bach1: BTB and CNC homology 1
1439040_at	Cenpe: centromere protein E
1439037_at	Ddx17: DEAD (Asp-Glu-Ala-Asp) box polypeptide 17
1438554_x_at	Wbscr1: Williams-Beuren syndrome chromosome region 1 homolog (human)
1438425_at	Gtf3c1: general transcription factor III C 1
1438097_at	Rab20: RAB20, member RAS oncogene family
1438039_at	Hectd1: HECT domain containing 1
1437763_at	Dcun1d3: DCN1, defective in cullin neddylation 1, domain containing 3 (S. cerevisiae)
1437159_at	Eif2c5: eukaryotic translation initiation factor 2C, 5
1437144_x_at	Psma6: proteasome (prosome, macropain) subunit, alpha type 6
1437030_at	Plcd4: phospholipase C, delta 4
1436547_at	Dgke: diacylglycerol kinase, epsilon
1436164_at	Slc30a1: solute carrier family 30 (zinc transporter), member 1
1435795_at	Glb1: galactosidase, beta 1
1435084_at	C730049O14Rik: RIKEN cDNA C730049O14 gene
1434586_a_at	Ptdss2: phosphatidylserine synthase 2
1434435_s_at	Cox17: cytochrome c oxidase, subunit XVII assembly protein homolog (yeast)
1434320_at	Gtf3c4: general transcription factor IIIC, polypeptide 4
1434239_at	AA408556: expressed sequence AA408556
1434107_at	Spata2: spermatogenesis associated 2
1430883_at	4933402C05Rik: RIKEN cDNA 4933402C05 gene
1430535_at	Tsc22d2: TSC22 domain family 2
1430053_a_at	2810409H07Rik: RIKEN cDNA 2810409H07 gene
1429485_a_at	Utp11l: UTP11-like, U3 small nucleolar ribonucleoprotein, (yeast)
1429454_at	Gapvd1: GTPase activating protein and VPS9 domains 1
1428867_at	4933417E01Rik: RIKEN cDNA 4933417E01 gene
1428754_at	3300001M20Rik: RIKEN cDNA 3300001M20 gene
1428309_s_at	Pdrg1: p53 and DNA damage regulated 1
1428308_at	Pdrg1: p53 and DNA damage regulated 1
1428286_at	Mm.29909.1
1428244_at	Larp1 /// LOC631268: La ribonucleoprotein domain family, member 1 /// similar to la related protein isoform 1
1428099_a_at	Sfrs1: splicing factor, arginine/serine-rich 1 (ASF/SF2)
1427899_at	Rnf6: ring finger protein (C3H2C3 type) 6
1426407_at	Cugbp1: CUG triplet repeat, RNA binding protein 1
1426259_at	Pank3: pantothenate kinase 3
1425820_x_at	Gpatc4: G patch domain containing 4
1425537_at	Ppm1a: protein phosphatase 1A, magnesium dependent, alpha isoform
1425059_at	Prmt6: protein arginine N-methyltransferase 6
1424858_at	L2hgdh: L-2-hydroxyglutarate dehydrogenase
1424540_at	Hipk1: homeodomain interacting protein kinase 1
1424478_at	Bbs2: Bardet-Biedl syndrome 2 homolog (human)
1424152_at	CDNA clone IMAGE:30031514
1424112_at	Igf2r: insulin-like growth factor 2 receptor
1424111_at	Igf2r: insulin-like growth factor 2 receptor
1424079_x_at	2900073H19Rik: RIKEN cDNA 2900073H19 gene
1423813_at	Kif22: kinesin family member 22
1423782_at	Mobk1b: MOB1, Mps One Binder kinase activator-like 1B (yeast)
1423416_at	Smarcc1: SWI/SNF related, matrix associated, actin dependent regulator of chromatin, subfamily c, member 1
1423309_at	Tgoln1: trans-golgi network protein
1423143_at	Gtpbp4: GTP binding protein 4
1423069_at	Adnp: activity-dependent neuroprotective protein
1422847_a_at	Prkcd: protein kinase C, delta
1422307_at	Mm.218588.1
1421886_at	Sos1: Son of sevenless homolog 1 (Drosophila)
1421885_at	Sos1: Son of sevenless homolog 1 (Drosophila)
1420822_s_at	Sgpp1: sphingosine-1-phosphate phosphatase 1
1420821_at	Sgpp1: sphingosine-1-phosphate phosphatase 1
1420640_at	Jmy: junction-mediating and regulatory protein
1420639_at	Jmy: junction-mediating and regulatory protein
1420497_a_at	Cebpz: CCAAT/enhancer binding protein zeta
1420080_a_at	Gfpt1: glutamine fructose-6-phosphate transaminase 1
1419351_a_at	0610007P06Rik: RIKEN cDNA 0610007P06 gene
1419205_x_at	Gpatc4: G patch domain containing 4
1419104_at	Abhd6: abhydrolase domain containing 6
1419103_a_at	Abhd6: abhydrolase domain containing 6
1418516_at	Mtf2: metal response element binding transcription factor 2
1417622_at	Slc12a2: solute carrier family 12, member 2
1417499_at	Timm10: translocase of inner mitochondrial membrane 10 homolog (yeast)
1417057_a_at	Ppid /// Lamp3 /// LOC671770: peptidylprolyl isomerase D (cyclophilin D) /// lysosomal-associated membrane protein 3 /// similar to peptidylprolyl isomerase D
1416496_at	Mrfap1: Morf4 family associated protein 1
1416490_at	Tmed6: transmembrane emp24 protein transport domain containing 6
1416432_at	Pfkfb3: 6-phosphofructo-2-kinase/fructose-2,6-biphosphatase 3
1416382_at	Ctsc: cathepsin C
1416100_at	Eif3s7: eukaryotic translation initiation factor 3, subunit 7 (zeta)
1415887_at	Tfg: Trk-fused gene
1415858_at	Eif3s8: eukaryotic translation initiation factor 3, subunit 8
1460669_at	Ilf3: interleukin enhancer binding factor 3
1460577_at	AA591059: Expressed sequence AA591059
1459182_at	Transcribed locus
1458560_at	Aspm: asp (abnormal spindle)-like, microcephaly associated (Drosophila)
1458355_x_at	AI553587: expressed sequence AI553587
1457730_at	Fancm: Fanconi anemia, complementation group M
1456531_x_at	Prpf19: PRP19/PSO4 pre-mRNA processing factor 19 homolog (S. cerevisiae)
1456400_at	Terf2ip: telomeric repeat binding factor 2, interacting protein
1456204_at	2010107H07Rik: RIKEN cDNA 2010107H07 gene
1456110_at	Ankrd11: ankyrin repeat domain 11
1456003_a_at	Slc1a4: solute carrier family 1 (glutamate/neutral amino acid transporter), member 4
1455983_at	Cdca2: cell division cycle associated 2
1455824_x_at	Stt3a: STT3, subunit of the oligosaccharyltransferase complex, homolog A (S. cerevisiae)
1454968_at	1110034A24Rik: RIKEN cDNA 1110034A24 gene
1453769_at	Ckap2l: cytoskeleton associated protein 2-like
1453185_at	5730406M06Rik: RIKEN cDNA 5730406M06 gene
1452459_at	Aspm: asp (abnormal spindle)-like, microcephaly associated (Drosophila)
1452037_at	Mgat2: mannoside acetylglucosaminyltransferase 2
1451078_at	2510039O18Rik: RIKEN cDNA 2510039O18 gene
1450116_at	D3Ertd300e: DNA segment, Chr 3, ERATO Doi 300, expressed
1450044_at	Fzd7: frizzled homolog 7 (Drosophila)
1450015_x_at	Sgpp1: sphingosine-1-phosphate phosphatase 1
1449650_at	Etnk1: Ethanolamine kinase 1
1448413_at	2410016O06Rik: RIKEN cDNA 2410016O06 gene
1448284_a_at	Ndufc1: NADH dehydrogenase (ubiquinone) 1, subcomplex unknown, 1
1448210_at	Rab1: RAB1, member RAS oncogene family
1447935_at	Fancm: Fanconi anemia, complementation group M
1447704_s_at	D530033C11Rik: RIKEN cDNA D530033C11 gene
1445499_at	3110050K21Rik: RIKEN cDNA 3110050K21 gene
1444496_at	2600011C06Rik: RIKEN cDNA 2600011C06 gene
1442134_at	Prr11: proline rich 11
1442024_at	Ppp1r3e: Protein phosphatase 1, regulatory (inhibitor) subunit 3E
1441520_at	Aspm: asp (abnormal spindle)-like, microcephaly associated (Drosophila)
1440227_at	BF642829: expressed sequence BF642829
1439810_s_at	Pramel7: preferentially expressed antigen in melanoma like 7
1439809_at	Pramel7: preferentially expressed antigen in melanoma like 7
1438968_x_at	Spint2: serine protease inhibitor, Kunitz type 2
1438750_at	Atrx: Alpha thalassemia/mental retardation syndrome X-linked homolog (human)
1438646_x_at	2510039O18Rik: RIKEN cDNA 2510039O18 gene
1438637_x_at	Sf3b2: splicing factor 3b, subunit 2
1438627_x_at	Pgd: phosphogluconate dehydrogenase
1438268_at	Mnab: membrane associated DNA binding protein
1437952_at	AU040096: expressed sequence AU040096
1437678_at	Gm1564: gene model 1564, (NCBI)
1437611_x_at	Kif2c: kinesin family member 2C
1437380_x_at	Pgd: phosphogluconate dehydrogenase
1437251_at	Cdca2: cell division cycle associated 2
1437143_a_at	Txndc1: thioredoxin domain containing 1
1436771_x_at	Pgd: phosphogluconate dehydrogenase
1436747_at	1110014K08Rik /// LOC664786 /// LOC664849 /// LOC669054 /// LOC672175: RIKEN cDNA 1110014K08 gene /// hypothetical protein LOC664786 /// hypothetical protein LOC664849 /// hypothetical protein LOC669054 /// hypothetical protein LOC672175
1436738_at	AI449441: expressed sequence AI449441
1436454_x_at	Fen1: flap structure specific endonuclease 1
1435735_x_at	H47: histocompatibility 47
1435291_at	Lemd3: LEM domain containing 3
1435277_x_at	Nme1: expressed in non-metastatic cells 1, protein
1435080_x_at	5730406M06Rik: RIKEN cDNA 5730406M06 gene
1435079_at	5730406M06Rik: RIKEN cDNA 5730406M06 gene
1434837_at	Mdc1: mediator of DNA damage checkpoint 1
1434789_at	Depdc1b: DEP domain containing 1B
1434660_at	Alkbh1: alkB, alkylation repair homolog 1 (E. coli)
1434420_x_at	Tomm22: translocase of outer mitochondrial membrane 22 homolog (yeast)
1434224_at	Tbl2: transducin (beta)-like 2
1434125_at	Utp15: UTP15, U3 small nucleolar ribonucleoprotein, homolog (yeast)
1433960_at	Isg20l2: interferon stimulated exonuclease gene 20-like 2
1433746_at	Wdr3: WD repeat domain 3
1433613_at	3 days neonate thymus cDNA, RIKEN full-length enriched library, clone:A630012F14 product:unclassifiable, full insert sequence
1430568_at	3110050K21Rik: RIKEN cDNA 3110050K21 gene
1429624_at	Sltm: SAFB-like, transcription modulator
1429538_a_at	5730406M06Rik: RIKEN cDNA 5730406M06 gene
1429091_at	1600002K03Rik: RIKEN cDNA 1600002K03 gene
1429070_at	4933440H19Rik: RIKEN cDNA 4933440H19 gene
1428976_at	Tmpo: thymopoietin
1428893_at	Osbpl7: oxysterol binding protein-like 7
1428565_at	Unkl: unkempt-like (Drosophila)
1428201_at	2310036O22Rik: RIKEN cDNA 2310036O22 gene
1427898_at	Rnf6: ring finger protein (C3H2C3 type) 6
1426813_at	Ltv1: LTV1 homolog (S. cerevisiae)
1426809_at	C430004E15Rik: RIKEN cDNA C430004E15 gene
1426610_a_at	Ttf1: transcription termination factor 1
1426408_at	Cugbp1: CUG triplet repeat, RNA binding protein 1
1426375_s_at	Oxnad1: oxidoreductase NAD-binding domain containing 1
1424545_at	BC003965: cDNA sequence BC003965
1424516_at	B230354K17Rik: RIKEN cDNA B230354K17 gene
1424484_at	Mobk1b: MOB1, Mps One Binder kinase activator-like 1B (yeast)
1424244_at	Rwdd4a: RWD domain containing 4A
1423151_at	Dnajb11: DnaJ (Hsp40) homolog, subfamily B, member 11
1423092_at	Incenp: inner centromere protein
1422675_at	Smarce1: SWI/SNF related, matrix associated, actin dependent regulator of chromatin, subfamily e, member 1
1422418_s_at	Supt4h1 /// Supt4h2: suppressor of Ty 4 homolog 1 (S. cerevisiae) /// suppressor of Ty 4 homolog 2 (S. cerevisiae)
1422279_at	Fv1: Friend virus susceptibility 1
1420339_at	0610016J10Rik: RIKEN cDNA 0610016J10 gene
1419977_s_at	Rbm35b: RNA binding motif protein 35b
1419640_at	Purb: purine rich element binding protein B
1418766_s_at	Timd2: T-cell immunoglobulin and mucin domain containing 2
1418711_at	Pdgfa: platelet derived growth factor, alpha
1418399_at	Kctd9: potassium channel tetramerisation domain containing 9
1417921_at	2610029G23Rik: RIKEN cDNA 2610029G23 gene
1417583_a_at	Crlz1: charged amino acid rich leucine zipper 1
1417450_a_at	Tacc3: transforming, acidic coiled-coil containing protein 3
1416998_at	Rrs1: RRS1 ribosome biogenesis regulator homolog (S. cerevisiae)
1416815_s_at	Bub3: budding uninhibited by benzimidazoles 3 homolog (S. cerevisiae)
